# Supplementary material for: Amplifying metabolic profiling of extracellular vesicle dynamics with ACTIVITY
Source: Nat Commun. 2026 Mar 26;17:4490. doi: 10.1038/s41467-026-71030-w (PMC13187049; doi:10.1038/s41467-026-71030-w)
Supplement: Supplementary file 4 — Source Data [file 41467_2026_71030_MOESM4_ESM.xlsx]

## Sheet: Figure 1C
CD9	CD63	Tsg101	iNOS

## Sheet: Figure 2E
figure 2E
Raman shift (cm-1)	Intensity	Raman shift (cm-1)	Intensity	Raman shift (cm-1)	Intensity
101.918	5610.76	101.918	13386.1	101.918	376.913
103.553	5611.13	103.553	13383.6	103.553	382.373
105.189	5609.88	105.189	13372.6	105.189	387.184
106.825	5608.66	106.825	13373.4	106.825	390.378
108.461	5606.74	108.461	13377.3	108.461	391.665
110.096	5603.21	110.096	13386.2	110.096	391.407
111.732	5599.37	111.732	13391.5	111.732	390.298
113.368	5597.7	113.368	13393	113.368	388.919
115.003	5597.71	115.003	13395.2	115.003	387.433
116.639	5597.85	116.639	13398.9	116.639	385.524
118.275	5596.86	118.275	13408.7	118.275	388.474
119.91	5594.06	119.91	13407.2	119.91	392.961
121.546	5590.3	121.546	13399.2	121.546	395.273
123.182	5587.24	123.182	13390.2	123.182	395.268
124.818	5586.04	124.818	13383	124.818	393.139
126.453	5586.03	126.453	13384.5	126.453	389.319
128.089	5586.2	128.089	13387.1	128.089	384.313
129.725	5586.73	129.725	13387.9	129.725	378.588
131.36	5588.15	131.36	13390.8	131.36	372.539
132.996	5590.46	132.996	13394.9	132.996	366.537
134.632	5593.8	134.632	13401.6	134.632	360.962
136.268	5598.85	136.268	13404.7	136.268	356.229
137.903	5605.59	137.903	13397	137.903	352.777
139.539	5610.79	139.539	13391	139.539	351.088
141.175	5612.35	141.175	13392.4	141.175	345.15
142.81	5612.36	142.81	13394.6	142.81	340.243
144.446	5613.18	144.446	13397.3	144.446	338.452
146.082	5613.69	146.082	13391.1	146.082	339.582
147.718	5612.07	147.718	13386.8	147.718	342.865
149.353	5609.51	149.353	13383.3	149.353	347.096
150.989	5607.6	150.989	13382	150.989	350.992
152.625	5607.3	152.625	13380.3	152.625	353.574
154.26	5609.91	154.26	13376.2	154.26	354.442
155.896	5614.94	155.896	13370.9	155.896	353.787
157.532	5619.96	157.532	13373.1	157.532	352.136
159.168	5622.42	159.168	13361.5	159.168	349.952
160.803	5622.29	160.803	13355.1	160.803	347.316
162.439	5621.9	162.439	13355.8	162.439	347.279
164.075	5621.99	164.075	13358.8	164.075	349.49
165.71	5622.92	165.71	13363.3	165.71	349.571
167.346	5623.58	167.346	13364	167.346	347.271
168.982	5622.46	168.982	13371.1	168.982	342.82
170.618	5618.06	170.618	13370.2	170.618	336.861
172.253	5610.5	172.253	13360.6	172.253	330.254
173.889	5602.78	173.889	13356.8	173.889	323.804
175.525	5597.13	175.525	13347.1	175.525	318.062
177.16	5593.47	177.16	13339.7	177.16	313.195
178.796	5591.55	178.796	13340.4	178.796	309.002
180.432	5591.63	180.432	13348.6	180.432	305.072
182.068	5593.73	182.068	13351.8	182.068	301.007
183.703	5597.73	183.703	13349.5	183.703	296.646
185.339	5603.81	185.339	13354.8	185.339	292.226
186.975	5609.82	186.975	13364.2	186.975	288.411
188.61	5612	188.61	13367.8	188.61	286.086
190.246	5610.38	190.246	13382.2	190.246	285.949
191.882	5608.89	191.882	13381.6	191.882	288.112
193.518	5610.87	193.518	13378.3	193.518	291.924
195.153	5615.67	195.153	13381.5	195.153	296.211
196.789	5619.84	196.789	13382.5	196.789	299.84
198.425	5621.35	198.425	13390.6	198.425	302.261
200.06	5619.93	200.06	13396	200.06	303.781
201.696	5618.15	201.696	13401.2	201.696	305.4
203.332	5617.96	203.332	13403	203.332	308.321
204.968	5618.49	204.968	13395.6	204.968	313.382
206.603	5618.9	206.603	13398.5	206.603	320.621
208.239	5618.6	208.239	13409.6	208.239	329.21
209.875	5619.06	209.875	13419.9	209.875	337.758
211.51	5622.24	211.51	13426.7	211.51	344.961
213.146	5628.76	213.146	13436.3	213.146	348.36
214.782	5638.57	214.782	13453.4	214.782	347.782
216.418	5648.28	216.418	13460.3	216.418	346.97
218.053	5654.2	218.053	13461.1	218.053	347.257
219.689	5656.29	219.689	13459.2	219.689	349.431
221.325	5657.88	221.325	13461.4	221.325	353.405
222.96	5661.02	222.96	13472.2	222.96	358.353
224.596	5664.27	224.596	13474.8	224.596	363.172
226.232	5666.37	226.232	13465.9	226.232	366.969
227.868	5668.39	227.868	13460.3	227.868	369.399
229.503	5671.49	229.503	13458.7	229.503	370.705
231.139	5675.73	231.139	13461.8	231.139	371.497
232.775	5681.61	232.775	13468.5	232.775	372.388
234.41	5688.8	234.41	13478.7	234.41	373.673
236.046	5695.41	236.046	13486.5	236.046	375.232
237.682	5700.46	237.682	13483.5	237.682	376.688
239.318	5705.86	239.318	13477.2	239.318	377.732
240.953	5714.25	240.953	13467.6	240.953	378.38
242.589	5725.74	242.589	13460	242.589	378.984
244.225	5736.91	244.225	13461.1	244.225	379.967
245.86	5743.99	245.86	13456	245.86	381.463
247.496	5746.19	247.496	13454.7	247.496	383.077
249.132	5745.17	249.132	13457.5	249.132	383.944
250.768	5745.36	250.768	13460.7	250.768	383.109
252.403	5750.08	252.403	13456.1	252.403	380.008
254.039	5759.27	254.039	13455.3	254.039	374.81
255.675	5769.95	255.675	13474.2	255.675	368.42
257.31	5780.37	257.31	13506	257.31	362.115
258.946	5791.71	258.946	13541.4	258.946	356.991
260.582	5804.59	260.582	13561.9	260.582	353.588
262.217	5818.83	262.217	13564.5	262.217	351.814
263.853	5834.34	263.853	13566.3	263.853	351.254
265.489	5851.57	265.489	13570.6	265.489	351.604
267.125	5869.85	267.125	13594.3	267.125	352.94
268.76	5889.11	268.76	13637.8	268.76	355.667
270.396	5910.09	270.396	13687	270.396	360.232
272.032	5932.47	272.032	13737	272.032	366.87
273.667	5955.28	273.667	13777.5	273.667	375.613
275.303	5977.77	275.303	13810.2	275.303	388.096
276.939	6000.71	276.939	13844.6	276.939	403.698
278.575	6025.26	278.575	13881.2	278.575	422.416
280.21	6051.57	280.21	13918.1	280.21	444.701
281.846	6079.04	281.846	13960.9	281.846	470.479
283.482	6107.96	283.482	14016.1	283.482	498.903
285.117	6139.49	285.117	14072.1	285.117	528.697
286.753	6173.48	286.753	14118	286.753	558.717
288.389	6207.99	288.389	14151.5	288.389	588.574
290.025	6242.79	290.025	14176.9	290.025	618.699
291.66	6280.64	291.66	14229	291.66	650.136
293.296	6324.71	293.296	14307.5	293.296	684.096
294.932	6375.31	294.932	14377	294.932	721.392
296.567	6429.71	296.567	14441.8	296.567	762.284
298.203	6485.91	298.203	14500.7	298.203	806.654
299.839	6545.13	299.839	14552.5	299.839	854.098
301.475	6611.03	301.475	14600	301.475	904.244
303.11	6686.08	303.11	14660.2	303.11	956.775
304.746	6771.54	304.746	14748.2	304.746	1011.54
306.382	6869.41	306.382	14849.2	306.382	1068.45
308.017	6981.75	308.017	14956.9	308.017	1127.8
309.653	7108.92	309.653	15077	309.653	1190.83
311.289	7255.01	311.289	15209.3	311.289	1259.72
312.925	7424.14	312.925	15352.3	312.925	1337.56
314.56	7622.97	314.56	15506	314.56	1427.69
316.196	7852.98	316.196	15681.7	316.196	1533.17
317.832	8112.13	317.832	15882.6	317.832	1656.05
319.467	8395.75	319.467	16126.9	319.467	1797.6
321.103	8700.9	321.103	16406.8	321.103	1958.62
322.739	9027.18	322.739	16695.6	322.739	2140.27
324.375	9373.7	324.375	16996.9	324.375	2343.6
326.01	9735.55	326.01	17327.5	326.01	2569.32
327.646	10103.9	327.646	17669.5	327.646	2817.42
329.282	10471.9	329.282	18004.4	329.282	3085.33
330.917	10838.1	330.917	18337.6	330.917	3367.89
332.553	11198.6	332.553	18672.9	332.553	3658.25
334.189	11546.7	334.189	19003.4	334.189	3948.01
335.825	11872.4	335.825	19322.1	335.825	4229.25
337.46	12171.6	337.46	19604.2	337.46	4495.08
339.096	12441.5	339.096	19853.5	339.096	4740.27
340.732	12679.8	340.732	20075	340.732	4959.52
342.367	12881.6	342.367	20267	342.367	5147.15
344.003	13044.6	344.003	20427.1	344.003	5297.42
345.639	13166	345.639	20554.2	345.639	5404.68
347.275	13244.7	347.275	20638.5	347.275	5465.08
348.91	13274.9	348.91	20676.4	348.91	5477.56
350.546	13254.1	350.546	20656.9	350.546	5444.01
352.182	13185.9	352.182	20579.4	352.182	5368.63
353.817	13075.7	353.817	20449.3	353.817	5256.8
355.453	12925.8	355.453	20283.1	355.453	5113.87
357.089	12738.2	357.089	20090.8	357.089	4944.96
358.725	12517.4	358.725	19874.9	358.725	4754.52
360.36	12270	360.36	19640.4	360.36	4546.92
361.996	12001.7	361.996	19390.1	361.996	4326.35
363.632	11715.6	363.632	19123.2	363.632	4097.99
365.267	11412.4	365.267	18826.5	365.267	3867.51
366.903	11098.5	366.903	18499.7	366.903	3640.16
368.539	10782.8	368.539	18191.1	368.539	3420.91
370.175	10475.2	370.175	17902.3	370.175	3213.26
371.81	10177.5	371.81	17625.8	371.81	3019.2
373.446	9890.7	373.446	17358.7	373.446	2838.88
375.082	9615.78	375.082	17095	375.082	2671.59
376.717	9357.77	376.717	16839.8	376.717	2515.92
378.353	9119.61	378.353	16599	378.353	2369.99
379.989	8897.32	379.989	16369.5	379.989	2232.75
381.624	8686.09	381.624	16148.4	381.624	2103.85
383.26	8486.89	383.26	15943.5	383.26	1983.89
384.896	8302.8	384.896	15761	384.896	1873.49
386.532	8131.31	386.532	15592.2	386.532	1773.14
388.167	7969.74	388.167	15431.5	388.167	1682.36
389.803	7820.23	389.803	15295.1	389.803	1599.37
391.439	7683.99	391.439	15186.8	391.439	1521.67
393.074	7558.13	393.074	15077.3	393.074	1446.51
394.71	7438.85	394.71	14965.4	394.71	1371.85
396.346	7325.77	396.346	14858.8	396.346	1297.05
397.982	7220.67	397.982	14735.5	397.982	1223.28
399.617	7124.89	399.617	14690.2	399.617	1152.71
401.253	7038.27	401.253	14549.6	401.253	1087
402.889	6958.63	402.889	14408.2	402.889	1026.46
404.524	6882.48	404.524	14360	404.524	969.654
406.16	6808.97	406.16	14306	406.16	914.27
407.796	6739.53	407.796	14346.8	407.796	858.276
409.432	6675.85	409.432	14386.3	409.432	801.002
411.067	6617.13	411.067	14426.4	411.067	743.193
412.703	6562.51	412.703	14470.4	412.703	686.427
414.339	6513.07	414.339	14520	414.339	632.686
415.974	6469.25	415.974	14570.8	415.974	583.637
417.61	6429.29	417.61	14621.4	417.61	540.356
419.246	6391.05	419.246	14660.4	419.246	503.079
420.882	6354.61	420.882	14687.9	420.882	471.501
422.517	6368.14	422.517	14692.8	422.517	445.039
424.153	6364.31	424.153	14674.2	424.153	423.158
425.789	6356.99	425.789	14666.4	425.789	405.581
427.424	6346.55	427.424	14665.9	427.424	392.014
429.06	6332.05	429.06	14642.8	429.06	381.84
430.696	6313.45	430.696	14601.3	430.696	374.017
432.332	6293.78	432.332	14562.2	432.332	367.431
433.967	6275.19	433.967	14524.4	433.967	361.411
435.603	6258.17	435.603	14483.5	435.603	356.031
437.239	6239.99	437.239	14439.3	437.239	351.983
438.874	6219.54	438.874	14390.7	438.874	350.025
440.51	6195.94	440.51	14338.1	440.51	350.465
442.146	6168.3	442.146	14282	442.146	352.956
443.782	6137.27	443.782	14220.4	443.782	356.682
445.417	6104.76	445.417	14150.8	445.417	360.718
447.053	6073.56	447.053	14073.5	447.053	364.337
448.689	6044.7	448.689	13989.9	448.689	367.148
450.324	6016.33	450.324	13902	450.324	369.13
451.96	5985.37	451.96	13811.5	451.96	370.531
453.596	5953.28	453.596	13743.4	453.596	371.651
455.232	5924.45	455.232	13700.1	455.232	372.565
456.867	5899.53	456.867	13653.9	456.867	372.95
458.503	5874.63	458.503	13599.3	458.503	372.208
460.139	5847.09	460.139	13566.1	460.139	369.881
461.774	5818.81	461.774	13548.1	461.774	366.118
463.41	5793.39	463.41	13522.8	463.41	361.874
465.046	5771.91	465.046	13493.3	465.046	358.693
466.682	5753.78	466.682	13465.2	466.682	350.699
468.317	5736.97	468.317	13438.7	468.317	343.803
469.953	5721.39	469.953	13409.5	469.953	340.777
471.589	5707.95	471.589	13380.4	471.589	341.022
473.224	5695.68	473.224	13362.9	473.224	343.474
474.86	5682.67	474.86	13348.8	474.86	347.042
476.496	5669.7	476.496	13332.3	476.496	350.932
478.132	5658.74	478.132	13322	478.132	354.781
479.767	5649.52	479.767	13327.5	479.767	358.52
481.403	5639.83	481.403	13331	481.403	362.077
483.039	5628.63	483.039	13335.7	483.039	365.057
484.674	5618.03	484.674	13339.3	484.674	366.63
486.31	5611.73	486.31	13336.7	486.31	365.714
487.946	5609.63	487.946	13322.2	487.946	361.349
489.582	5607.73	489.582	13321.1	489.582	353.106
491.217	5603.66	491.217	13314.1	491.217	354.538
492.853	5599.58	492.853	13308.6	492.853	357.21
494.489	5597.76	494.489	13302.6	494.489	358.464
496.124	5596.81	496.124	13296.1	496.124	359.466
497.76	5594.58	497.76	13289.9	497.76	360.953
499.396	5591.43	499.396	13285.5	499.396	363.048
501.031	5587.15	501.031	13287.9	501.031	365.309
502.667	5581.46	502.667	13294.6	502.667	367.006
504.303	5573.76	504.303	13299.8	504.303	367.538
505.939	5564.32	505.939	13295.2	505.939	366.784
507.574	5556.51	507.574	13299	507.574	365.207
509.21	5553.1	509.21	13305.1	509.21	363.621
510.846	5554.05	510.846	13291.3	510.846	362.767
512.482	5556.04	512.482	13273.4	512.482	362.879
514.117	5556.1	514.117	13269.8	514.117	363.509
515.753	5554.76	515.753	13276	515.753	363.73
517.389	5554.08	517.389	13286.5	517.389	362.678
519.024	5554.64	519.024	13302.2	519.024	360.21
520.66	5554.03	520.66	13304.5	520.66	357.299
522.296	5551	522.296	13311.1	522.296	355.888
523.932	5549.44	523.932	13316.4	523.932	358.152
525.567	5552.46	525.567	13322	525.567	365.529
527.203	5556.41	527.203	13326.4	527.203	377.423
528.839	5556.14	528.839	13334.3	528.839	377.732
530.474	5551.91	530.474	13339	530.474	379.837
532.11	5547.52	532.11	13343.1	532.11	381.896
533.746	5545.23	533.746	13343.4	533.746	382.962
535.381	5544.84	535.381	13335.9	535.381	383.164
537.017	5545.66	537.017	13340.5	537.017	383.361
538.653	5546.62	538.653	13334.3	538.653	384.471
540.289	5548.14	540.289	13327.6	540.289	386.793
541.924	5549.81	541.924	13335.7	541.924	389.674
543.56	5550.86	543.56	13358.9	543.56	391.734
545.196	5549.77	545.196	13379.9	545.196	391.509
546.831	5546.71	546.831	13383.4	546.831	388.218
548.467	5542.55	548.467	13391.3	548.467	382.129
550.103	5537.29	550.103	13379.7	550.103	374.32
551.739	5532.39	551.739	13369.4	551.739	371.529
553.374	5529.59	553.374	13366.6	553.374	372.283
555.01	5528.75	555.01	13355.7	555.01	373.295
556.646	5527.64	556.646	13341.3	556.646	374.121
558.281	5524.72	558.281	13336.2	558.281	374.377
559.917	5522.14	559.917	13322.5	559.917	374.095
561.553	5522.66	561.553	13308.8	561.553	373.694
563.189	5527.15	563.189	13296.1	563.189	373.669
564.824	5533.06	564.824	13293.9	564.824	374.263
566.46	5537.38	566.46	13276.1	566.46	375.341
568.096	5538.73	568.096	13273.3	568.096	376.494
569.731	5537.76	569.731	13276.1	569.731	377.27
571.367	5536.51	571.367	13286.2	571.367	377.398
573.003	5535.1	573.003	13285.6	573.003	376.929
574.639	5533.02	574.639	13282.1	574.639	376.252
576.274	5529.83	576.274	13274.3	576.274	375.944
577.91	5526.36	577.91	13275.8	577.91	376.475
579.546	5523.89	579.546	13275.2	579.546	377.912
581.181	5522.06	581.181	13288.8	581.181	379.826
582.817	5520.62	582.817	13303	582.817	381.521
584.453	5521.3	584.453	13304.7	584.453	382.445
586.089	5523.38	586.089	13302.1	586.089	382.506
587.724	5522.61	587.724	13308.1	587.724	382.064
589.36	5517.25	589.36	13292.5	589.36	381.623
590.996	5511.51	590.996	13290.7	590.996	381.509
592.631	5508.12	592.631	13297.6	592.631	381.734
594.267	5503.29	594.267	13302	594.267	382.104
595.903	5494.46	595.903	13300.8	595.903	382.411
597.539	5484.43	597.539	13316.4	597.539	382.576
599.174	5479.22	599.174	13317.1	599.174	382.676
600.81	5481.05	600.81	13316	600.81	382.932
602.446	5486.57	602.446	13305.6	602.446	383.639
604.081	5491.17	604.081	13316.5	604.081	385.068
605.717	5491.47	605.717	13319.7	605.717	387.291
607.353	5489.37	607.353	13325.5	607.353	389.029
608.989	5486.71	608.989	13321.2	608.989	387.648
610.624	5483.88	610.624	13310.5	610.624	385.343
612.26	5477.89	612.26	13295.3	612.26	381.433
613.896	5467.52	613.896	13282.5	613.896	375.671
615.531	5455.88	615.531	13274.5	615.531	368.378
617.167	5448.81	617.167	13259.1	617.167	360.361
618.803	5445.5	618.803	13256.6	618.803	352.677
620.439	5440.69	620.439	13259	620.439	346.297
622.074	5434.46	622.074	13262.4	622.074	341.842
623.71	5433.01	623.71	13259.8	623.71	339.482
625.346	5439.04	625.346	13260.8	625.346	339.022
626.981	5447.43	626.981	13261.7	626.981	340.074
628.617	5454.03	628.617	13264.3	628.617	342.214
630.253	5456.63	630.253	13264.5	630.253	353.183
631.889	5457.65	631.889	13269.2	631.889	364.815
633.524	5459.82	633.524	13272.1	633.524	375.98
635.16	5458.71	635.16	13259.1	635.16	385.888
636.796	5457.25	636.796	13252	636.796	393.649
638.431	5458.95	638.431	13245	638.431	398.463
640.067	5466.13	640.067	13248.2	640.067	399.814
641.703	5475.45	641.703	13255.3	641.703	397.614
643.339	5484.22	643.339	13262.1	643.339	392.273
644.974	5491.77	644.974	13269.5	644.974	384.59
646.61	5497.09	646.61	13278.4	646.61	375.438
648.246	5493.15	648.246	13248.5	648.246	365.449
649.881	5477.06	649.881	13248.5	649.881	354.873
651.517	5450.63	651.517	13391.3	651.517	343.822
653.153	6094.35	653.153	13379.7	653.153	332.836
654.789	6074.78	654.789	13369.4	654.789	323.262
656.424	6059.58	656.424	13366.6	656.424	317.145
658.06	6049.18	658.06	13355.7	658.06	316.557
659.696	6040.18	659.696	13341.3	659.696	322.77
661.331	6030.05	661.331	13336.2	661.331	335.714
662.967	6020.52	662.967	13322.5	662.967	347.675
664.603	6013.84	664.603	13308.8	664.603	354.484
666.238	6008.96	666.238	13296.1	666.238	362.555
667.874	6004.67	667.874	13293.9	667.874	370.428
669.51	6001.85	669.51	13276.1	669.51	377.518
671.146	6003.72	671.146	13273.3	671.146	383.914
672.781	6012.3	672.781	13276.1	672.781	389.833
674.417	6025.94	674.417	13286.2	674.417	394.967
676.053	6041.48	676.053	13285.6	676.053	398.096
677.688	6058.09	677.688	13282.1	677.688	397.359
679.324	6076.44	679.324	13274.3	679.324	391.086
680.96	6096.2	680.96	13275.8	680.96	378.742
682.596	6115.14	682.596	13275.2	682.596	361.426
684.231	6133.6	684.231	13288.8	684.231	343.562
685.867	6152.86	685.867	13303	685.867	340.196
687.503	6174.11	687.503	13304.7	687.503	339.149
689.138	6196.92	689.138	13302.1	689.138	341.301
690.774	6219.51	690.774	13308.1	690.774	346.378
692.41	6241.75	692.41	13292.5	692.41	353.53
694.046	6266.13	694.046	13290.7	694.046	362.004
695.681	6292.11	695.681	13297.6	695.681	371.606
697.317	6315.11	697.317	13302	697.317	382.749
698.953	6332.39	698.953	13300.8	698.953	393.304
700.588	6346.39	700.588	13316.4	700.588	398.18
702.224	6358.62	702.224	13317.1	702.224	405.027
703.86	6366.6	703.86	13316	703.86	412.545
705.496	6368.14	705.496	13305.6	705.496	418.97
707.131	6364.31	707.131	13316.5	707.131	422.729
708.767	6356.99	708.767	13319.7	708.767	423.018
710.403	6346.55	710.403	13325.5	710.403	420.014
712.038	6332.05	712.038	13321.2	712.038	414.711
713.674	6313.45	713.674	13310.5	713.674	408.426
715.31	6293.78	715.31	13295.3	715.31	402.284
716.946	6275.19	716.946	13282.5	716.946	396.822
718.581	6258.17	718.581	13274.5	718.581	391.918
720.217	6239.99	720.217	13259.1	720.217
721.853	6219.54	721.853	13256.6	721.853
723.488	6195.94	723.488	13259	723.488
725.124	6168.3	725.124	13262.4	725.124
726.76	6137.27	726.76	13259.8	726.76
728.396	6104.76	728.396	13260.8	728.396
730.031	6073.56	730.031	13261.7	730.031
731.667	6044.7	731.667	13264.3	731.667
733.303	6016.33	733.303	13264.5	733.303
734.938	5985.37	734.938	13269.2	734.938
736.574	5953.28	736.574	13272.1	736.574
738.21	5924.45	738.21	13259.1	738.21
739.846	5899.53	739.846	13252	739.846
741.481	5874.63	741.481	13245	741.481
743.117	5847.09	743.117	13248.2	743.117
744.753	5818.81	744.753	13255.3	744.753
746.388	5793.39	746.388	13262.1	746.388
748.024	5771.91	748.024	13269.5	748.024
749.66	5753.78	749.66	13278.4	749.66
751.296	5736.97	751.296	13248.5	751.296
752.931	5721.39	752.931	13248.5	752.931
754.567	5707.95	754.567	13409.5	754.567
756.203	5695.68	756.203	13380.4	756.203
757.838	5682.67	757.838	13362.9	757.838
759.474	5669.7	759.474	13348.8	759.474
761.11	5658.74	761.11	13332.3	761.11
762.746	5649.52	762.746	13322	762.746
764.381	5639.83	764.381	13327.5	764.381
766.017	5628.63	766.017	13331	766.017
767.653	5618.03	767.653	13335.7	767.653
769.288	5611.73	769.288	13339.3	769.288
770.924	5609.63	770.924	13336.7	770.924
772.56	5607.73	772.56	13322.2	772.56
774.195	5603.66	774.195	13321.1	774.195
775.831	5599.58	775.831	13314.1	775.831
777.467	5597.76	777.467	13308.6	777.467
779.103	5596.81	779.103	13302.6	779.103
780.738	5594.58	780.738	13296.1	780.738
782.374	5591.43	782.374	13289.9	782.374
784.01	5587.15	784.01	13285.5	784.01
785.645	5581.46	785.645	13287.9	785.645
787.281	5573.76	787.281	13294.6	787.281
788.917	5564.32	788.917	13299.8	788.917
790.553	5556.51	790.553	13295.2	790.553
792.188	5553.1	792.188	13299	792.188
793.824	5554.05	793.824	13305.1	793.824
795.46	5556.04	795.46	13291.3	795.46
797.095	5556.1	797.095	13273.4	797.095
798.731	5554.76	798.731	13269.8	798.731
800.367	5554.08	800.367	13276	800.367
802.003	5554.64	802.003	13286.5	802.003
803.638	5554.03	803.638	13302.2	803.638
805.274	5551	805.274	13304.5	805.274
806.91	5549.44	806.91	13311.1	806.91
808.545	5552.46	808.545	13316.4	808.545
810.181	5556.41	810.181	13322	810.181
811.817	5556.14	811.817	13326.4	811.817
813.453	5551.91	813.453	13334.3	813.453
815.088	5547.52	815.088	13339	815.088
816.724	5545.23	816.724	13343.1	816.724
818.36	5544.84	818.36	13343.4	818.36
819.995	5545.66	819.995	13335.9	819.995
821.631	5546.62	821.631	13340.5	821.631
823.267	5548.14	823.267	13334.3	823.267
824.903	5549.81	824.903	13327.6	824.903
826.538	5550.86	826.538	13335.7	826.538
828.174	5549.77	828.174	13358.9	828.174
829.81	5546.71	829.81	13379.9	829.81
831.445	5542.55	831.445	13383.4	831.445
833.081	5537.29	833.081	13391.3	833.081
834.717	5532.39	834.717	13379.7	834.717
836.353	5529.59	836.353	13369.4	836.353
837.988	5528.75	837.988	13366.6	837.988
839.624	5527.64	839.624	13355.7	839.624
841.26	5524.72	841.26	13341.3	841.26
842.895	5522.14	842.895	13336.2	842.895
844.531	5522.66	844.531	13322.5	844.531
846.167	5527.15	846.167	13308.8	846.167
847.803	5533.06	847.803	13296.1	847.803
849.438	5537.38	849.438	13293.9	849.438
851.074	5538.73	851.074	13276.1	851.074
852.71	5537.76	852.71	13273.3	852.71
854.345	5536.51	854.345	13276.1	854.345
855.981	5535.1	855.981	13286.2	855.981
857.617	5533.02	857.617	13285.6	857.617
859.253	5529.83	859.253	13282.1	859.253
860.888	5526.36	860.888	13274.3	860.888
862.524	5523.89	862.524	13275.8	862.524
864.16	5522.06	864.16	13275.2	864.16
865.795	5520.62	865.795	13288.8	865.795
867.431	5521.3	867.431	13303	867.431
869.067	5523.38	869.067	13304.7	869.067
870.703	5522.61	870.703	13302.1	870.703
872.338	5517.25	872.338	13308.1	872.338
873.974	5511.51	873.974	13292.5	873.974
875.61	5508.12	875.61	13290.7	875.61
877.245	5503.29	877.245	13297.6	877.245
878.881	5494.46	878.881	13302	878.881
880.517	5484.43	880.517	13300.8	880.517
882.153	5479.22	882.153	13316.4	882.153
883.788	5481.05	883.788	13317.1	883.788
885.424	5486.57	885.424	13316	885.424
887.06	5491.17	887.06	13305.6	887.06
888.695	5491.47	888.695	13316.5	888.695
890.331	5489.37	890.331	13319.7	890.331
891.967	5486.71	891.967	13325.5	891.967
893.602	5483.88	893.602	13321.2	893.602
895.238	5477.89	895.238	13310.5	895.238
896.874	5467.52	896.874	13295.3	896.874
898.51	5455.88	898.51	13282.5	898.51
900.145	5448.81	900.145	13274.5	900.145
901.781	5445.5	901.781	13259.1	901.781
903.417	5440.69	903.417	13256.6	903.417
905.052	5434.46	905.052	13259	905.052
906.688	5433.01	906.688	13262.4	906.688
908.324	5439.04	908.324	13259.8	908.324
909.96	5447.43	909.96	13260.8	909.96
911.595	5454.03	911.595	13261.7	911.595
913.231	5456.63	913.231	13264.3	913.231
914.867	5457.65	914.867	13264.5	914.867
916.503	5459.82	916.503	13269.2	916.503
918.138	5458.71	918.138	13272.1	918.138
919.774	5457.25	919.774	13259.1	919.774
921.41	5458.95	921.41	13252	921.41
923.045	5466.13	923.045	13245	923.045
924.681	5475.45	924.681	13248.2	924.681
926.317	5484.22	926.317	13255.3	926.317
927.953	5491.77	927.953	13262.1	927.953
929.588	5497.09	929.588	13269.5	929.588
931.224	5493.15	931.224	13278.4	931.224
932.86	5477.06	932.86	13248.5	932.86
934.495	5450.63	934.495	13303	934.495
936.131	5522.61	936.131	13304.7	936.131
937.767	5517.25	937.767	13302.1	937.767
939.402	5511.51	939.402	13308.1	939.402
941.038	5508.12	941.038	13292.5	941.038
942.674	5503.29	942.674	13290.7	942.674
944.31	5494.46	944.31	13297.6	944.31
945.945	5484.43	945.945	13302	945.945
947.581	5479.22	947.581	13300.8	947.581
949.217	5481.05	949.217	13316.4	949.217
950.852	5486.57	950.852	13317.1	950.852
952.488	5491.17	952.488	13316	952.488
954.124	5491.47	954.124	13305.6	954.124
955.76	5489.37	955.76	13316.5	955.76
957.395	5486.71	957.395	13319.7	957.395
959.031	5483.88	959.031	13325.5	959.031
960.667	5477.89	960.667	13321.2	960.667
962.302	5467.52	962.302	13310.5	962.302
963.938	5455.88	963.938	13295.3	963.938
965.574	5448.81	965.574	13282.5	965.574
967.21	5445.5	967.21	13274.5	967.21
968.845	5440.69	968.845	13259.1	968.845
970.481	5434.46	970.481	13256.6	970.481
972.117	5433.01	972.117	13259	972.117
973.752	5439.04	973.752	13262.4	973.752
975.388	5447.43	975.388	13259.8	975.388
977.024	5454.03	977.024	13260.8	977.024
978.66	5456.63	978.66	13261.7	978.66
980.295	5457.65	980.295	13264.3	980.295
981.931	5459.82	981.931	13264.5	981.931
983.567	5458.71	983.567	13269.2	983.567
985.202	5457.25	985.202	13272.1	985.202
986.838	5458.95	986.838	13259.1	986.838
988.474	5466.13	988.474	13252	988.474
990.11	5475.45	990.11	13245	990.11
991.745	5484.22	991.745	13248.2	991.745
993.381	5491.77	993.381	13255.3	993.381
995.017	5497.09	995.017	13262.1	995.017
996.652	5493.15	996.652	13269.5	996.652
998.288	5477.06	998.288	13278.4	998.288
999.924	5450.63	999.924	13248.5	999.924

## Sheet: Figure 2F
figure 2F
Binding energy (eV)	Intensity	Intensity	Intensity	Intensity	Binding energy (eV)	Intensity	Intensity	Intensity	Intensity	Binding energy (eV)	Intensity	Intensity	Intensity	Intensity
44.9901	627.94	616.697	624.9	613.657	44.9901	3576.01	2250	2250	2250	44.9901	6276.01	4950	4950	4950
44.8901	625.123	613.718	622.037	610.632	44.8901	3450.7	3412.7	3445.94	3407.94	44.8901	6150.7	6112.7	6145.94	6107.94
44.7901	623.628	612.06	620.497	608.928	44.7901	3398.36	3359.72	3393.51	3354.88	44.7901	6098.35	6059.73	6093.51	6054.88
44.6901	621.162	609.427	617.983	606.248	44.6901	3398.09	3358.83	3393.17	3353.9	44.6901	6098.1	6058.83	6093.17	6053.9
44.5901	621.267	609.363	618.04	606.138	44.5901	3370.89	3330.98	3365.89	3325.97	44.5901	6070.9	6030.98	6065.89	6025.97
44.4901	620.705	608.632	617.432	605.358	44.4901	3371.59	3331.02	3366.49	3325.92	44.4901	6071.6	6031.02	6066.49	6025.92
44.3901	619.862	607.615	616.538	604.293	44.3901	3372.28	3331.03	3367.09	3325.84	44.3901	6072.28	6031.03	6067.09	6025.85
44.2901	618.02	605.598	614.648	602.227	44.2901	3372.91	3330.97	3367.62	3325.69	44.2901	6072.9	6030.98	6067.62	6025.69
44.1901	616.337	603.738	612.915	600.317	44.1901	3373.48	3330.86	3368.11	3325.48	44.1901	6073.48	6030.86	6068.1	6025.48
44.0901	614.495	601.715	611.022	598.243	44.0901	3374.01	3330.69	3368.55	3325.22	44.0901	6074.02	6030.69	6068.55	6025.22
43.9901	612.923	599.96	609.398	596.435	43.9901	3374.47	3330.42	3368.89	3324.84	43.9901	6074.47	6030.42	6068.89	6024.85
43.8901	611.807	598.658	608.23	595.082	43.8901	3374.86	3330.09	3369.18	3324.41	43.8901	6074.86	6030.09	6069.19	6024.41
43.7901	612.022	598.683	608.392	595.055	43.7901	3375.36	3329.85	3369.58	3324.07	43.7901	6075.36	6029.85	6069.58	6024.07
43.6901	611.333	597.805	607.65	594.122	43.6901	3375.9	3329.64	3370.01	3323.75	43.6901	6075.9	6029.64	6070.01	6023.75
43.5901	610.755	597.033	607.017	593.295	43.5901	3376.43	3329.39	3370.42	3323.39	43.5901	6076.43	6029.4	6070.42	6023.39
43.4901	611.002	597.082	607.207	593.288	43.4901	3377.01	3329.21	3370.89	3323.09	43.4901	6077.02	6029.21	6070.9	6023.09
43.3901	611.248	597.13	607.398	593.28	43.3901	3377.78	3329.18	3371.54	3322.95	43.3901	6077.78	6029.18	6071.54	6022.94
43.2901	611.473	597.152	607.565	593.245	43.2901	3378.63	3329.23	3372.28	3322.88	43.2901	6078.63	6029.23	6072.27	6022.88
43.1901	611.7	597.173	607.733	593.208	43.1901	3379.47	3329.25	3372.99	3322.77	43.1901	6079.47	6029.25	6072.98	6022.77
43.0901	611.923	597.188	607.898	593.165	43.0901	3380.32	3329.28	3373.72	3322.67	43.0901	6080.32	6029.28	6073.72	6022.67
42.9901	612.138	597.193	608.055	593.11	42.9901	3381.14	3329.25	3374.39	3322.51	42.9901	6081.14	6029.25	6074.4	6022.51
42.8901	612.357	597.197	608.212	593.053	42.8901	3381.97	3329.22	3375.09	3322.34	42.8901	6081.97	6029.22	6075.09	6022.34
42.7901	612.593	597.217	608.388	593.012	42.7901	3382.74	3329.11	3375.72	3322.09	42.7901	6082.73	6029.11	6075.72	6022.1
42.6901	612.833	597.237	608.565	592.967	42.6901	3383.5	3328.99	3376.33	3321.82	42.6901	6083.5	6028.99	6076.33	6021.82
42.5901	613.087	597.267	608.755	592.935	42.5901	3384.41	3329	3377.09	3321.68	42.5901	6084.4	6029	6077.09	6021.68
42.4901	613.338	597.29	608.942	592.895	42.4901	3385.39	3329.07	3377.91	3321.59	42.4901	6085.39	6029.07	6077.91	6021.6
42.3901	613.583	597.305	609.122	592.843	42.3901	3386.32	3329.07	3378.68	3321.43	42.3901	6086.31	6029.06	6078.69	6021.43
42.2901	613.798	597.287	609.27	592.76	42.2901	3387.14	3328.94	3379.34	3321.14	42.2901	6087.14	6028.94	6079.34	6021.14
42.1901	614.017	597.27	609.422	592.675	42.1901	3388.05	3328.89	3380.08	3320.92	42.1901	6088.05	6028.89	6080.08	6020.92
42.0901	614.24	597.253	609.577	592.588	42.0901	3388.95	3328.81	3380.8	3320.66	42.0901	6088.95	6028.81	6080.81	6020.66
41.9901	614.467	597.237	609.733	592.503	41.9901	3389.8	3328.67	3381.47	3320.34	41.9901	6089.81	6028.67	6081.48	6020.35
41.8901	614.675	597.197	609.872	592.393	41.8901	3390.78	3328.64	3382.27	3320.13	41.8901	6090.78	6028.64	6082.27	6020.13
41.7901	614.905	597.177	610.03	592.303	41.7901	3391.8	3328.62	3383.09	3319.92	41.7901	6091.8	6028.62	6083.09	6019.92
41.6901	615.113	597.132	610.167	592.185	41.6901	3392.74	3328.52	3383.82	3319.61	41.6901	6092.73	6028.52	6083.82	6019.61
41.5901	615.305	597.065	610.283	592.045	41.5901	3393.64	3328.37	3384.53	3319.25	41.5901	6093.65	6028.37	6084.53	6019.25
41.4901	615.503	597.002	610.408	591.907	41.4901	3394.51	3328.15	3385.18	3318.82	41.4901	6094.51	6028.15	6085.18	6018.82
41.3901	615.725	596.96	610.555	591.788	41.3901	3395.28	3327.83	3385.72	3318.28	41.3901	6095.28	6027.83	6085.73	6018.27
41.2901	615.928	596.893	610.68	591.645	41.2901	3396.11	3327.55	3386.32	3317.76	41.2901	6096.11	6027.55	6086.32	6017.76
41.1901	616.13	596.822	610.805	591.497	41.1901	3397.05	3327.34	3387.02	3317.32	41.1901	6097.05	6027.35	6087.02	6017.32
41.0901	616.322	596.737	610.917	591.333	41.0901	3398.05	3327.2	3387.78	3316.93	41.0901	6098.06	6027.2	6087.78	6016.93
40.9901	616.487	596.622	611.003	591.137	40.9901	3399.21	3327.18	3388.68	3316.65	40.9901	6099.21	6027.19	6088.68	6016.65
40.8901	616.618	596.468	611.052	590.902	40.8901	3400.39	3327.18	3389.59	3316.38	40.8901	6100.39	6027.18	6089.59	6016.38
40.7901	616.745	596.307	611.097	590.658	40.7901	3401.67	3327.24	3390.59	3316.16	40.7901	6101.67	6027.24	6090.59	6016.16
40.6901	616.867	596.135	611.133	590.402	40.6901	3402.97	3327.32	3391.6	3315.95	40.6901	6102.97	6027.31	6091.6	6015.94
40.5901	616.95	595.922	611.132	590.103	40.5901	3404.24	3327.34	3392.57	3315.66	40.5901	6104.24	6027.34	6092.57	6015.66
40.4901	617.03	595.7	611.127	589.797	40.4901	3405.55	3327.38	3393.57	3315.39	40.4901	6105.55	6027.38	6093.57	6015.39
40.3901	617.095	595.46	611.103	589.468	40.3901	3406.8	3327.34	3394.49	3315.03	40.3901	6106.81	6027.34	6094.49	6015.02
40.2901	617.142	595.197	611.062	589.115	40.2901	3408	3327.22	3395.36	3314.57	40.2901	6108	6027.22	6095.35	6014.57
40.1901	617.18	594.92	611.008	588.748	40.1901	3409.12	3327.01	3396.12	3314.01	40.1901	6109.12	6027.01	6096.12	6014.01
40.0901	617.218	594.638	610.955	588.375	40.0901	3410.24	3326.76	3396.88	3313.4	40.0901	6110.24	6026.77	6096.88	6013.4
39.9901	617.205	594.302	610.848	587.947	39.9901	3411.35	3326.49	3397.6	3312.74	39.9901	6111.35	6026.49	6097.6	6012.74
39.8901	617.162	593.93	610.712	587.48	39.8901	3412.57	3326.31	3398.41	3312.16	39.8901	6112.56	6026.31	6098.41	6012.15
39.7901	617.075	593.51	610.528	586.963	39.7901	3413.8	3326.11	3399.22	3311.54	39.7901	6113.8	6026.11	6099.23	6011.54
39.6901	616.938	593.037	610.295	586.393	39.6901	3415.11	3325.99	3400.11	3310.98	39.6901	6115.11	6025.98	6100.11	6010.98
39.5901	616.78	592.537	610.038	585.793	39.5901	3416.51	3325.91	3401.05	3310.44	39.5901	6116.51	6025.9	6101.05	6010.44
39.4901	616.573	591.982	609.732	585.14	39.4901	3417.77	3325.67	3401.83	3309.72	39.4901	6117.77	6025.67	6101.83	6009.73
39.3901	616.353	591.408	609.408	584.465	39.3901	3418.96	3325.34	3402.52	3308.89	39.3901	6118.96	6025.34	6102.52	6008.89
39.2901	616.12	590.82	609.073	583.772	39.2901	3420.14	3324.96	3403.17	3307.99	39.2901	6120.14	6024.96	6103.17	6007.99
39.1901	615.887	590.222	608.735	583.07	39.1901	3421.32	3324.57	3403.8	3307.05	39.1901	6121.32	6024.57	6103.8	6007.06
39.0901	615.635	589.603	608.377	582.345	39.0901	3422.49	3324.14	3404.39	3306.05	39.0901	6122.48	6024.14	6104.39	6006.05
38.9901	615.42	589.017	608.055	581.65	38.9901	3423.8	3323.82	3405.1	3305.13	38.9901	6123.8	6023.82	6105.1	6005.13
38.8901	615.198	588.415	607.723	580.94	38.8901	3425.26	3323.64	3405.93	3304.3	38.8901	6125.26	6023.64	6105.93	6004.3
38.7901	615.003	587.837	607.417	580.25	38.7901	3426.81	3323.51	3406.81	3303.51	38.7901	6126.81	6023.51	6106.81	6003.51
38.6901	614.87	587.313	607.17	579.615	38.6901	3428.45	3323.43	3407.74	3302.72	38.6901	6128.44	6023.44	6107.74	6002.73
38.5901	614.792	586.84	606.978	579.028	38.5901	3430.14	3323.39	3408.7	3301.95	38.5901	6130.15	6023.4	6108.69	6001.94
38.4901	614.782	586.43	606.853	578.502	38.4901	3431.74	3323.23	3409.51	3300.99	38.4901	6131.74	6023.23	6109.51	6000.99
38.3901	614.855	586.097	606.808	578.05	38.3901	3433.43	3323.13	3410.38	3300.07	38.3901	6133.44	6023.13	6110.38	6000.07
38.2901	614.992	585.82	606.825	577.653	38.2901	3435.22	3323.09	3411.29	3299.16	38.2901	6135.23	6023.1	6111.29	5999.16
38.1901	615.173	585.585	606.885	577.297	38.1901	3437.05	3323.06	3412.19	3298.2	38.1901	6137.05	6023.06	6112.19	5998.2
38.0901	615.42	585.407	607.008	576.997	38.0901	3439.11	3323.24	3413.27	3297.41	38.0901	6139.1	6023.24	6113.27	5997.4
37.9901	615.73	585.287	607.195	576.752	37.9901	3441.43	3323.64	3414.56	3296.78	37.9901	6141.43	6023.65	6114.56	5996.77
37.8901	616.107	585.227	607.443	576.563	37.8901	3443.76	3324.03	3415.78	3296.05	37.8901	6143.76	6024.02	6115.78	5996.06
37.7901	616.542	585.213	607.75	576.422	37.7901	3446.26	3324.56	3417.13	3295.42	37.7901	6146.27	6024.56	6117.13	5995.42
37.6901	617.033	585.245	608.112	576.323	37.6901	3448.95	3325.22	3418.57	3294.84	37.6901	6148.94	6025.23	6118.56	5994.85
37.5901	617.602	585.322	608.548	576.267	37.5901	3451.62	3325.85	3419.91	3294.15	37.5901	6151.62	6025.85	6119.91	5994.15
37.4901	618.253	585.413	609.063	576.225	37.4901	3454.45	3326.6	3421.34	3293.49	37.4901	6154.45	6026.6	6121.34	5993.48
37.3901	619.093	585.537	609.768	576.21	37.3901	3457.47	3327.49	3422.85	3292.88	37.3901	6157.47	6027.49	6122.85	5992.88
37.2901	620.282	585.645	610.817	576.18	37.2901	3460.61	3328.47	3424.38	3292.23	37.2901	6160.6	6028.47	6124.38	5992.23
37.1901	622.247	585.75	612.642	576.145	37.1901	3464.05	3329.66	3426.09	3291.7	37.1901	6164.05	6029.66	6126.09	5991.7
37.0901	625.782	585.832	616.032	576.083	37.0901	3467.76	3331.03	3427.95	3291.22	37.0901	6167.77	6031.03	6127.95	5991.23
36.9901	632.352	585.892	622.457	575.997	36.9901	3471.8	3332.53	3430.01	3290.74	36.9901	6171.81	6032.53	6130.01	5990.73
36.8901	644.367	585.893	634.322	575.85	36.8901	3476.34	3334.18	3432.4	3290.24	36.8901	6176.34	6034.19	6132.4	5990.24
36.7901	665.53	585.817	655.333	575.62	36.7901	3481.72	3336.03	3435.47	3289.78	36.7901	6181.72	6036.03	6135.47	5989.78
36.6901	700.978	585.617	690.623	575.262	36.6901	3488.35	3337.96	3439.61	3289.22	36.6901	6188.35	6037.96	6139.6	5989.22
36.5901	757.06	585.252	746.54	574.73	36.5901	3497.18	3340.01	3445.74	3288.56	36.5901	6197.19	6040.01	6145.74	5988.56
36.4901	840.467	584.653	829.768	573.955	36.4901	3509.64	3342.14	3455.27	3287.78	36.4901	6209.65	6042.15	6155.27	5987.77
36.3901	956.653	583.752	945.758	572.858	36.3901	3528.05	3344.5	3470.49	3286.94	36.3901	6228.05	6044.5	6170.49	5986.94
36.2901	1107.61	582.475	1096.49	571.358	36.2901	3555.45	3346.99	3494.43	3285.95	36.2901	6255.45	6046.98	6194.43	5985.95
36.1901	1289.54	580.778	1278.16	569.393	36.1901	3595.9	3349.53	3531.09	3284.72	36.1901	6295.9	6049.53	6231.09	5984.72
36.0901	1491.22	578.592	1479.5	566.87	36.0901	3654.42	3352.25	3585.45	3283.28	36.0901	6354.42	6052.25	6285.45	5983.28
35.9901	1694.04	575.917	1681.88	563.752	35.9901	3736.09	3355.18	3662.57	3281.66	35.9901	6436.1	6055.18	6362.57	5981.66
35.8901	1874.25	572.822	1861.48	560.049	35.8901	3844.76	3358.2	3766.24	3279.67	35.8901	6544.77	6058.2	6466.23	5979.67
35.7901	2007.29	569.47	1993.66	555.841	35.7901	3981.42	3361.33	3897.35	3277.26	35.7901	6681.42	6061.33	6597.35	5977.26
35.6901	2073.18	566.054	2058.32	551.193	35.6901	4141.95	3364.65	4051.74	3274.44	35.6901	6841.95	6064.65	6751.74	5974.44
35.5901	2061.14	562.967	2044.49	546.319	35.5901	4315.02	3368.09	4217.99	3271.05	35.5901	7015.02	6068.09	6917.99	5971.06
35.4901	1971.42	560.673	1952.18	541.429	35.4901	4482.04	3371.63	4377.4	3266.99	35.4901	7182.04	6071.63	7077.4	5966.98
35.3901	1817.99	559.754	1794.99	536.748	35.3901	4619.69	3375.43	4506.51	3262.26	35.3901	7319.69	6075.43	7206.51	5962.26
35.2901	1623.82	560.897	1595.39	532.472	35.2901	4705.41	3379.8	4582.64	3257.03	35.2901	7405.41	6079.8	7282.64	5957.03
35.1901	1415.42	564.946	1379.25	528.775	35.1901	4723.81	3385.11	4590.21	3251.51	35.1901	7423.81	6085.11	7290.21	5951.51
35.0901	1217.38	572.848	1170.24	525.705	35.0901	4665.03	3391.86	4519.12	3245.95	35.0901	7365.03	6091.86	7219.12	5945.95
34.9901	1048.45	585.802	985.922	523.269	34.9901	4539.94	3400.66	4379.99	3240.72	34.9901	7239.94	6100.66	7079.99	5940.72
34.8901	919.822	605.272	835.917	521.367	34.8901	4373.34	3411.95	4197.3	3235.91	34.8901	7073.34	6111.95	6897.3	5935.91
34.7901	835.725	633.168	722.435	519.879	34.7901	4193.55	3426.14	3998.92	3231.52	34.7901	6893.55	6126.14	6698.92	5931.52
34.6901	795.495	671.948	642.212	518.665	34.6901	4025.22	3443.88	3809.03	3227.68	34.6901	6725.23	6143.88	6509.03	5927.68
34.5901	796.14	724.765	588.97	517.597	34.5901	3885.17	3465.84	3643.75	3224.43	34.5901	6585.17	6165.85	6343.75	5924.43
34.4901	834.585	795.532	555.583	516.529	34.4901	3781.49	3492.69	3510.36	3221.55	34.4901	6481.48	6192.69	6210.35	5921.56
34.3901	909.232	888.99	535.567	515.326	34.3901	3715.81	3525.43	3409.4	3219.03	34.3901	6415.81	6225.44	6109.4	5919.03
34.2901	1020.51	1010.58	523.793	513.857	34.2901	3685.91	3565.57	3337.27	3216.93	34.2901	6385.91	6265.57	6037.27	5916.93
34.1901	1170.56	1165.94	516.629	512.009	34.1901	3687.7	3614.64	3288.01	3214.96	34.1901	6387.7	6314.65	5988.01	5914.96
34.0901	1361.57	1359.53	511.643	509.609	34.0901	3717.53	3674.9	3255.61	3212.97	34.0901	6417.53	6374.9	5955.6	5912.97
33.9901	1592.98	1592.13	507.371	506.522	33.9901	3773.42	3749.48	3234.89	3210.95	33.9901	6473.42	6449.48	5934.89	5910.94
33.8901	1856.56	1856.22	503.012	502.677	33.8901	3855.26	3842.32	3221.68	3208.74	33.8901	6555.26	6542.32	5921.69	5908.74
33.7901	2130.15	2130.03	498.158	498.032	33.7901	3964.94	3958.2	3212.8	3206.07	33.7901	6664.94	6658.2	5912.81	5906.07
33.6901	2373.62	2373.58	492.669	492.625	33.6901	4106.41	4103.03	3206.34	3202.97	33.6901	6806.41	6803.03	5906.34	5902.97
33.5901	2534.35	2534.33	486.615	486.6	33.5901	4283.82	4282.19	3200.93	3199.3	33.5901	6983.82	6982.19	5900.94	5899.31
33.4901	2567.57	2567.55	480.209	480.204	33.4901	4498.44	4497.69	3195.69	3194.93	33.4901	7198.44	7197.69	5895.69	5894.94
33.3901	2460.92	2460.92	473.73	473.728	33.3901	4742.31	4741.97	3190.03	3189.69	33.3901	7442.31	7441.97	5890.03	5889.69
33.2901	2243.53	2243.53	467.44	467.44	33.2901	4989	4988.85	3183.74	3183.59	33.2901	7689	7688.85	5883.73	5883.59
33.1901	1967.73	1967.73	461.579	461.579	33.1901	5188.16	5188.1	3176.78	3176.71	33.1901	7888.16	7888.1	5876.77	5876.71
33.0901	1682.87	1682.87	456.395	456.395	33.0901	5284.96	5284.94	3169.27	3169.24	33.0901	7984.96	7984.94	5869.27	5869.24
32.9901	1421.24	1421.24	452.02	452.02	32.9901	5284.09	5284.08	3161.34	3161.34	32.9901	7984.09	7984.08	5861.35	5861.34
32.8901	1197.67	1197.67	448.46	448.46	32.8901	5177.43	5177.43	3153.45	3153.44	32.8901	7877.43	7877.43	5853.44	5853.44
32.7901	1015.24	1015.24	445.706	445.706	32.7901	4974.85	4974.85	3145.97	3145.97	32.7901	7674.85	7674.85	5845.97	5845.97
32.6901	870.838	870.838	443.676	443.676	32.6901	4728.36	4728.36	3139.07	3139.07	32.6901	7428.36	7428.36	5839.07	5839.07
32.5901	758.915	758.915	442.216	442.216	32.5901	4481.62	4481.62	3132.76	3132.76	32.5901	7181.62	7181.62	5832.76	5832.76
32.4901	673.488	673.488	441.168	441.168	32.4901	4259.51	4259.51	3127.32	3127.32	32.4901	6959.51	6959.51	5827.31	5827.31
32.3901	609.113	609.113	440.433	440.433	32.3901	4070.76	4070.76	3122.74	3122.74	32.3901	6770.76	6770.76	5822.74	5822.74
32.2901	561.113	561.113	439.889	439.889	32.2901	3914.99	3914.99	3118.91	3118.91	32.2901	6614.99	6614.99	5818.91	5818.91
32.1901	525.695	525.695	439.483	439.483	32.1901	3788.13	3788.13	3115.72	3115.72	32.1901	6488.13	6488.13	5815.72	5815.72
32.0901	499.834	499.834	439.176	439.176	32.0901	3685.22	3685.22	3113.13	3113.13	32.0901	6385.23	6385.23	5813.13	5813.13
31.9901	481.139	481.139	438.932	438.932	31.9901	3601.62	3601.62	3111.05	3111.05	31.9901	6301.62	6301.62	5811.06	5811.06
31.8901	467.748	467.748	438.715	438.715	31.8901	3533.28	3533.28	3109.3	3109.3	31.8901	6233.27	6233.27	5809.31	5809.31
31.7901	458.264	458.264	438.527	438.527	31.7901	3477.02	3477.02	3107.82	3107.82	31.7901	6177.02	6177.02	5807.82	5807.82
31.6901	451.603	451.603	438.348	438.348	31.6901	3430.36	3430.36	3106.55	3106.55	31.6901	6130.36	6130.36	5806.55	5806.55
31.5901	446.968	446.968	438.177	438.177	31.5901	3391.38	3391.38	3105.47	3105.47	31.5901	6091.38	6091.38	5805.47	5805.47
31.4901	443.778	443.778	438.022	438.022	31.4901	3358.43	3358.43	3104.41	3104.41	31.4901	6058.43	6058.43	5804.41	5804.41
31.3901	441.604	441.604	437.884	437.884	31.3901	3330.47	3330.47	3103.48	3103.48	31.3901	6030.47	6030.47	5803.48	5803.48
31.2901	440.14	440.14	437.767	437.767	31.2901	3306.52	3306.52	3102.61	3102.61	31.2901	6006.52	6006.52	5802.6	5802.6
31.1901	439.164	439.164	437.671	437.671	31.1901	3285.74	3285.74	3101.66	3101.66	31.1901	5985.74	5985.74	5801.66	5801.66
31.0901	438.527	438.527	437.601	437.601	31.0901	3267.56	3267.56	3100.62	3100.62	31.0901	5967.56	5967.56	5800.62	5800.62
30.9901	438.11	438.11	437.543	437.543	30.9901	3251.77	3251.77	3099.75	3099.75	30.9901	5951.77	5951.77	5799.75	5799.75
30.8901	437.842	437.842	437.5	437.5	30.8901	3237.84	3237.84	3098.86	3098.86	30.8901	5937.84	5937.84	5798.86	5798.86
30.7901	437.668	437.668	437.464	437.464	30.7901	3225.45	3225.45	3097.93	3097.93	30.7901	5925.44	5925.44	5797.94	5797.94
30.6901	437.562	437.562	437.443	437.443	30.6901	3214.41	3214.41	3097.03	3097.03	30.6901	5914.4	5914.4	5797.02	5797.02
30.5901	437.496	437.496	437.428	437.428	30.5901	3204.59	3204.59	3096.2	3096.2	30.5901	5904.59	5904.59	5796.2	5796.2
30.4901	437.455	437.455	437.416	437.416	30.4901	3195.65	3195.65	3095.28	3095.28	30.4901	5895.65	5895.65	5795.27	5795.27
30.3901	437.43	437.43	437.408	437.408	30.3901	3187.49	3187.49	3094.28	3094.28	30.3901	5887.49	5887.49	5794.27	5794.27
30.2901	437.483	437.483	437.471	437.471	30.2901	3180.05	3180.05	3093.28	3093.28	30.2901	5880.06	5880.06	5793.28	5793.28
30.1901	437.54	437.54	437.534	437.534	30.1901	3173.34	3173.34	3092.37	3092.37	30.1901	5873.35	5873.35	5792.37	5792.37
30.0901	437.599	437.599	437.596	437.596	30.0901	3167.34	3167.34	3091.61	3091.61	30.0901	5867.34	5867.34	5791.61	5791.61
29.9901	437.66	437.66	437.659	437.659	29.9901	3161.97	3161.97	3091	3091	29.9901	5861.97	5861.97	5791	5791
29.8901	437.722	437.722	437.721	437.721	29.8901	3157.15	3157.15	3090.5	3090.5	29.8901	5857.15	5857.15	5790.5	5790.5
29.7901	437.784	437.784	437.784	437.784	29.7901	3152.82	3152.82	3090.12	3090.12	29.7901	5852.82	5852.82	5790.12	5790.12
29.6901	437.846	437.846	437.846	437.846	29.6901	3148.95	3148.95	3089.86	3089.86	29.6901	5848.95	5848.95	5789.86	5789.86
29.5901	437.909	437.909	437.909	437.909	29.5901	3145.45	3145.45	3089.66	3089.66	29.5901	5845.44	5845.44	5789.66	5789.66
29.4901	437.971	437.971	437.971	437.971	29.4901	3142.22	3142.22	3089.47	3089.47	29.4901	5842.22	5842.22	5789.47	5789.47
29.3901	438.034	438.034	438.034	438.034	29.3901	3139.32	3139.32	3089.37	3089.37	29.3901	5839.31	5839.31	5789.37	5789.37
29.2901	438.096	438.096	438.096	438.096	29.2901	3136.7	3136.7	3089.34	3089.34	29.2901	5836.69	5836.69	5789.34	5789.34
29.1901	438.159	438.159	438.159	438.159	29.1901	3136.96	3136.96	3091.99	3091.99	29.1901	5836.96	5836.96	5791.99	5791.99
29.0901	438.221	438.221	438.221	438.221	29.0901	3137.39	3137.39	3094.64	3094.64	29.0901	5837.4	5837.4	5794.65	5794.65
28.9901	438.284	438.284	438.284	438.284	28.9901	3137.99	3137.99	3097.3	3097.3	28.9901	5837.99	5837.99	5797.3	5797.3
28.8901	438.346	438.346	438.346	438.346	28.8901	3138.73	3138.73	3099.95	3099.95	28.8901	5838.73	5838.73	5799.95	5799.95
28.7901	438.409	438.409	438.409	438.409	28.7901	3139.61	3139.61	3102.61	3102.61	28.7901	5839.6	5839.6	5802.6	5802.6
28.6901	438.471	438.471	438.471	438.471	28.6901	3140.59	3140.59	3105.26	3105.26	28.6901	5840.6	5840.6	5805.26	5805.26
28.5901	438.534	438.534	438.534	438.534	28.5901	3141.7	3141.7	3107.91	3107.91	28.5901	5841.69	5841.69	5807.91	5807.91
28.4901	438.596	438.596	438.596	438.596	28.4901	3142.89	3142.89	3110.56	3110.56	28.4901	5842.89	5842.89	5810.56	5810.56
28.3901	438.659	438.659	438.659	438.659	28.3901	3144.18	3144.18	3113.22	3113.22	28.3901	5844.19	5844.19	5813.22	5813.22
28.2901	438.722	438.722	438.722	438.722	28.2901	3145.56	3145.56	3115.86	3115.86	28.2901	5845.56	5845.56	5815.86	5815.86
28.1901	438.784	438.784	438.784	438.784	28.1901	3147.01	3147.01	3118.52	3118.52	28.1901	5847.01	5847.01	5818.52	5818.52
28.0901	438.847	438.847	438.847	438.847	28.0901	3148.53	3148.53	3121.18	3121.18	28.0901	5848.53	5848.53	5821.18	5821.18
27.9901	438.909	438.909	438.909	438.909	27.9901	3150.12	3150.12	3123.82	3123.82	27.9901	5850.12	5850.12	5823.82	5823.82
27.8901	438.972	438.972	438.972	438.972	27.8901	3151.77	3151.77	3126.48	3126.48	27.8901	5851.77	5851.77	5826.48	5826.48
27.7901	439.034	439.034	439.034	439.034	27.7901	3153.47	3153.47	3129.13	3129.13	27.7901	5853.48	5853.48	5829.13	5829.13
27.6901	439.097	439.097	439.097	439.097	27.6901	3155.23	3155.23	3131.78	3131.78	27.6901	5855.23	5855.23	5831.78	5831.78
27.5901	439.159	439.159	439.159	439.159	27.5901	3157.04	3157.04	3134.43	3134.43	27.5901	5857.04	5857.04	5834.44	5834.44
27.4901	439.222	439.222	439.222	439.222	27.4901	3158.89	3158.89	3137.09	3137.09	27.4901	5858.89	5858.89	5837.09	5837.09
27.3901	439.284	439.284	439.284	439.284	27.3901	3160.78	3160.78	3139.74	3139.74	27.3901	5860.78	5860.78	5839.74	5839.74
27.2901	439.347	439.347	439.347	439.347	27.2901	3162.72	3162.72	3142.39	3142.39	27.2901	5862.72	5862.72	5842.4	5842.4
27.1901	439.409	439.409	439.409	439.409	27.1901	3164.68	3164.68	3145.05	3145.05	27.1901	5864.68	5864.68	5845.05	5845.05
27.0901	439.472	439.472	439.472	439.472	27.0901	3166.68	3166.68	3147.7	3147.7	27.0901	5866.68	5866.68	5847.7	5847.7
26.9901	439.534	439.534	439.534	439.534	26.9901	3172.07	3172.07	3153.72	3153.72	26.9901	5872.07	5872.07	5853.72	5853.72
26.8901	439.597	439.597	439.597	439.597	26.8901	3177.5	3177.5	3159.72	3159.72	26.8901	5877.5	5877.5	5859.73	5859.73
26.7901	439.66	439.66	439.66	439.66	26.7901	3182.95	3182.95	3165.74	3165.74	26.7901	5882.95	5882.95	5865.74	5865.74
26.6901	439.722	439.722	439.722	439.722	26.6901	3189.47	3189.47	3172.8	3172.8	26.6901	5889.47	5889.47	5872.8	5872.8
26.5901	439.785	439.785	439.785	439.785	26.5901	3196.01	3196.01	3179.85	3179.85	26.5901	5896.02	5896.02	5879.85	5879.85
26.4901	439.847	439.847	439.847	439.847	26.4901	3202.59	3202.59	3186.91	3186.91	26.4901	5902.59	5902.59	5886.91	5886.91
26.3901	439.91	439.91	439.91	439.91	26.3901	3209.18	3209.18	3193.97	3193.97	26.3901	5909.18	5909.18	5893.97	5893.97
26.2901	439.972	439.972	439.972	439.972	26.2901	3215.78	3215.78	3201.02	3201.02	26.2901	5915.78	5915.78	5901.02	5901.02
26.1901	440.035	440.035	440.035	440.035	26.1901	3231.28	3231.28	3216.94	3216.94	26.1901	5931.27	5931.27	5916.94	5916.94
26.0901	440.097	440.097	440.097	440.097	26.0901	3246.78	3246.78	3232.86	3232.86	26.0901	5946.78	5946.78	5932.85	5932.85
25.9901	440.16	440.16	440.16	440.16	25.9901	3255.68	2250	2250	2250	25.9901	5955.68	4950	4950	4950
25.8901	440.222	440.222	440.222	440.222	25.8901
25.7901	440.285	440.285	440.285	440.285	25.7901
25.6901	440.348	440.348	440.348	440.348	25.6901
25.5901	440.41	440.41	440.41	440.41	25.5901
25.4901	440.473	440.473	440.473	440.473	25.4901
25.3901	440.535	440.535	440.535	440.535	25.3901
25.2901	441.707	441.707	441.707	441.707	25.2901
25.1901	442.88	442.88	442.88	442.88	25.1901
25.0901	444.053	444.053	444.053	444.053	25.0901
24.9901	445.225	445.225	445.225	445.225	24.9901
	400	400	400	400

## Sheet: Figure 2G
Figure 2G
Potential (V)	Current (μA)	Current (μA)	Current (μA)	Current (μA)
0	-0.429	-0.597	-0.662	-0.356
0.001	-0.392	-0.546	-0.605	-0.303
0.002	-0.377	-0.521	-0.575	-0.28
0.003	-0.365	-0.501	-0.551	-0.265
0.004	-0.355	-0.482	-0.528	-0.249
0.005	-0.345	-0.467	-0.509	-0.236
0.006	-0.336	-0.451	-0.49	-0.223
0.007	-0.327	-0.437	-0.472	-0.211
0.008	-0.319	-0.424	-0.456	-0.201
0.009	-0.311	-0.411	-0.441	-0.19
0.01	-0.303	-0.398	-0.426	-0.179
0.011	-0.296	-0.387	-0.412	-0.171
0.012	-0.289	-0.375	-0.398	-0.162
0.013	-0.282	-0.364	-0.386	-0.151
0.014	-0.276	-0.354	-0.374	-0.145
0.015	-0.269	-0.344	-0.361	-0.135
0.016	-0.263	-0.334	-0.351	-0.128
0.017	-0.257	-0.325	-0.339	-0.121
0.018	-0.251	-0.316	-0.329	-0.114
0.019	-0.246	-0.307	-0.319	-0.106
0.02	-0.24	-0.298	-0.308	-0.099
0.021	-0.234	-0.291	-0.299	-0.0926
0.022	-0.229	-0.282	-0.29	-0.0853
0.023	-0.223	-0.274	-0.281	-0.0783
0.024	-0.219	-0.268	-0.273	-0.0732
0.025	-0.214	-0.26	-0.264	-0.0667
0.026	-0.209	-0.253	-0.255	-0.0604
0.027	-0.204	-0.247	-0.248	-0.0555
0.028	-0.2	-0.239	-0.24	-0.0496
0.029	-0.195	-0.233	-0.233	-0.044
0.03	-0.191	-0.227	-0.225	-0.0387
0.031	-0.186	-0.22	-0.218	-0.0333
0.032	-0.182	-0.214	-0.211	-0.029
0.033	-0.178	-0.208	-0.204	-0.0241
0.034	-0.174	-0.202	-0.197	-0.0188
0.035	-0.17	-0.197	-0.191	-0.015
0.036	-0.166	-0.191	-0.184	-0.00969
0.037	-0.162	-0.186	-0.179	-0.00622
0.038	-0.158	-0.181	-0.173	-0.000788
0.039	-0.154	-0.175	-0.167	0.00339
0.04	-0.151	-0.171	-0.162	0.00733
0.041	-0.147	-0.166	-0.156	0.011
0.042	-0.144	-0.161	-0.151	0.0147
0.043	-0.14	-0.157	-0.146	0.0194
0.044	-0.139	-0.152	-0.14	0.0226
0.045	-0.135	-0.147	-0.135	0.0273
0.046	-0.132	-0.143	-0.131	0.0304
0.047	-0.128	-0.138	-0.125	0.0346
0.048	-0.125	-0.135	-0.121	0.0377
0.049	-0.122	-0.13	-0.116	0.0407
0.05	-0.118	-0.126	-0.112	0.0444
0.051	-0.115	-0.122	-0.107	0.0488
0.052	-0.112	-0.118	-0.103	0.0526
0.053	-0.109	-0.115	-0.0993	0.0555
0.054	-0.107	-0.111	-0.0949	0.0591
0.055	-0.103	-0.107	-0.0904	0.0625
0.056	-0.101	-0.104	-0.0871	0.065
0.057	-0.0977	-0.1	-0.0827	0.0679
0.058	-0.0949	-0.0965	-0.0786	0.0719
0.059	-0.0925	-0.0936	-0.0756	0.074
0.06	-0.0897	-0.0898	-0.0714	0.0777
0.061	-0.0873	-0.0867	-0.0679	0.0804
0.062	-0.0848	-0.0839	-0.0643	0.0828
0.063	-0.0819	-0.0804	-0.0606	0.0866
0.064	-0.0795	-0.077	-0.0573	0.0896
0.065	-0.0772	-0.0743	-0.0544	0.0921
0.066	-0.0746	-0.0711	-0.0509	0.0953
0.067	-0.0724	-0.0684	-0.0481	0.0976
0.068	-0.07	-0.065	-0.0444	0.101
0.069	-0.0678	-0.0625	-0.0418	0.103
0.07	-0.0653	-0.0593	-0.0382	0.106
0.071	-0.0628	-0.0564	-0.0352	0.108
0.072	-0.0611	-0.0541	-0.0328	0.111
0.073	-0.0587	-0.0512	-0.03	0.112
0.074	-0.0565	-0.0482	-0.0267	0.115
0.075	-0.0545	-0.046	-0.0244	0.117
0.076	-0.0523	-0.0432	-0.0209	0.12
0.077	-0.0501	-0.0406	-0.0185	0.122
0.078	-0.0485	-0.0385	-0.016	0.124
0.079	-0.046	-0.0357	-0.0135	0.127
0.08	-0.0444	-0.0336	-0.0109	0.128
0.081	-0.0423	-0.0311	-0.00839	0.131
0.082	-0.0403	-0.0285	-0.00568	0.132
0.083	-0.0384	-0.0264	-0.00356	0.135
0.084	-0.0364	-0.0239	-0.000852	0.137
0.085	-0.0347	-0.0221	0.000963	0.139
0.086	-0.0329	-0.02	0.0036	0.141
0.087	-0.0309	-0.0175	0.00608	0.143
0.088	-0.0295	-0.0157	0.00817	0.144
0.089	-0.0274	-0.0132	0.0106	0.147
0.09	-0.0257	-0.0109	0.0132	0.149
0.091	-0.0243	-0.0095	0.0145	0.15
0.092	-0.0224	-0.00721	0.0172	0.152
0.093	-0.0209	-0.00539	0.0189	0.154
0.094	-0.0193	-0.00351	0.021	0.155
0.095	-0.0174	-0.00121	0.0233	0.158
0.096	-0.0159	0.000697	0.0254	0.159
0.097	-0.0145	0.00227	0.027	0.161
0.098	-0.0129	0.00422	0.0292	0.162
0.099	-0.0115	0.00593	0.031	0.163
0.1	-0.00995	0.00804	0.033	0.165
0.101	-0.00863	0.0095	0.0344	0.167
0.102	-0.00678	0.0117	0.0369	0.169
0.103	-0.00524	0.0134	0.0386	0.17
0.104	-0.00433	0.0145	0.0399	0.172
0.105	-0.00285	0.0165	0.0415	0.173
0.106	-0.00137	0.0184	0.0436	0.175
0.107	-0.000179	0.0197	0.0448	0.176
0.108	0.00158	0.0214	0.0471	0.177
0.109	0.00289	0.0231	0.0486	0.179
0.11	0.00391	0.0244	0.0501	0.18
0.111	0.00556	0.0262	0.0519	0.181
0.112	0.00654	0.0274	0.0532	0.183
0.113	0.00798	0.0291	0.0547	0.183
0.114	0.00929	0.0306	0.0565	0.186
0.115	0.0105	0.0323	0.0581	0.187
0.116	0.0119	0.0336	0.0598	0.189
0.117	0.0128	0.0349	0.0606	0.189
0.118	0.0139	0.0363	0.0626	0.19
0.119	0.0154	0.0379	0.064	0.192
0.12	0.0163	0.0387	0.0653	0.193
0.121	0.0176	0.0405	0.0671	0.194
0.122	0.019	0.0419	0.0687	0.196
0.123	0.0197	0.0428	0.0695	0.196
0.124	0.021	0.0444	0.0712	0.198
0.125	0.0221	0.0454	0.0723	0.199
0.126	0.0229	0.0466	0.0738	0.2
0.127	0.0242	0.0483	0.0752	0.201
0.128	0.0253	0.0494	0.0766	0.203
0.129	0.0261	0.0504	0.0777	0.203
0.13	0.0272	0.0516	0.0793	0.205
0.131	0.0279	0.0527	0.0803	0.206
0.132	0.0292	0.054	0.082	0.207
0.133	0.03	0.0551	0.0828	0.208
0.134	0.0311	0.0563	0.0844	0.209
0.135	0.0321	0.0578	0.0858	0.211
0.136	0.0327	0.0583	0.0867	0.211
0.137	0.0338	0.0597	0.0881	0.212
0.138	0.0349	0.061	0.0895	0.213
0.139	0.0354	0.0618	0.0904	0.214
0.14	0.0368	0.0631	0.0919	0.215
0.141	0.0376	0.0642	0.0931	0.217
0.142	0.0383	0.0647	0.094	0.217
0.143	0.0394	0.0663	0.0953	0.219
0.144	0.0399	0.067	0.0963	0.219
0.145	0.0407	0.0681	0.0972	0.22
0.146	0.0416	0.0693	0.0989	0.221
0.147	0.0425	0.0702	0.0997	0.222
0.148	0.0433	0.0711	0.101	0.222
0.149	0.0439	0.072	0.102	0.224
0.15	0.0446	0.0729	0.103	0.224
0.151	0.0456	0.0742	0.104	0.226
0.152	0.046	0.0747	0.105	0.226
0.153	0.0471	0.076	0.106	0.227
0.154	0.0478	0.077	0.107	0.229
0.155	0.0481	0.0775	0.108	0.229
0.156	0.0493	0.0786	0.109	0.23
0.157	0.0497	0.0794	0.11	0.232
0.158	0.0504	0.0803	0.111	0.231
0.159	0.0514	0.0815	0.112	0.233
0.16	0.0521	0.082	0.113	0.233
0.161	0.0525	0.0828	0.114	0.234
0.162	0.0535	0.0838	0.115	0.235
0.163	0.054	0.0846	0.115	0.236
0.164	0.0549	0.0855	0.117	0.236
0.165	0.0553	0.0862	0.117	0.238
0.166	0.0562	0.0872	0.118	0.238
0.167	0.057	0.0882	0.119	0.24
0.168	0.0572	0.0883	0.119	0.24
0.169	0.0579	0.0895	0.12	0.24
0.17	0.0588	0.0902	0.121	0.241
0.171	0.0591	0.0908	0.121	0.242
0.172	0.06	0.0919	0.122	0.243
0.173	0.0605	0.0927	0.123	0.244
0.174	0.0609	0.0929	0.123	0.245
0.175	0.0617	0.0942	0.124	0.246
0.176	0.0622	0.0946	0.125	0.246
0.177	0.0628	0.0954	0.126	0.247
0.178	0.0635	0.0961	0.126	0.248
0.179	0.064	0.0971	0.127	0.249
0.18	0.0646	0.0974	0.128	0.25
0.181	0.0649	0.098	0.128	0.25
0.182	0.0655	0.0987	0.128	0.25
0.183	0.0661	0.0997	0.129	0.252
0.184	0.0663	0.0999	0.129	0.252
0.185	0.0671	0.101	0.13	0.253
0.186	0.0678	0.102	0.131	0.254
0.187	0.0678	0.102	0.131	0.254
0.188	0.0687	0.103	0.132	0.256
0.189	0.069	0.103	0.132	0.255
0.19	0.0694	0.104	0.132	0.256
0.191	0.0702	0.105	0.133	0.257
0.192	0.0706	0.105	0.134	0.258
0.193	0.0709	0.106	0.134	0.259
0.194	0.0715	0.106	0.134	0.26
0.195	0.0718	0.107	0.134	0.26
0.196	0.0724	0.108	0.135	0.261
0.197	0.0726	0.108	0.135	0.261
0.198	0.0733	0.109	0.136	0.262
0.199	0.0739	0.11	0.137	0.262
0.2	0.0739	0.11	0.137	0.263
0.201	0.0743	0.111	0.137	0.265
0.202	0.075	0.111	0.138	0.265
0.203	0.0752	0.112	0.138	0.265
0.204	0.0759	0.112	0.139	0.266
0.205	0.0765	0.113	0.139	0.268
0.206	0.0765	0.113	0.139	0.268
0.207	0.077	0.114	0.14	0.269
0.208	0.0772	0.114	0.14	0.27
0.209	0.0776	0.115	0.14	0.269
0.21	0.0782	0.115	0.141	0.271
0.211	0.0785	0.116	0.141	0.271
0.212	0.079	0.116	0.141	0.271
0.213	0.079	0.116	0.141	0.272
0.214	0.0796	0.117	0.142	0.273
0.215	0.08	0.118	0.142	0.274
0.216	0.0801	0.118	0.143	0.274
0.217	0.0806	0.119	0.143	0.275
0.218	0.0812	0.119	0.144	0.276
0.219	0.0811	0.119	0.143	0.276
0.22	0.0817	0.12	0.144	0.277
0.221	0.0819	0.12	0.144	0.278
0.222	0.0822	0.12	0.144	0.278
0.223	0.0827	0.121	0.145	0.279
0.224	0.0829	0.121	0.145	0.279
0.225	0.0831	0.122	0.145	0.28
0.226	0.0835	0.122	0.146	0.281
0.227	0.0837	0.123	0.146	0.281
0.228	0.0842	0.123	0.147	0.281
0.229	0.0843	0.123	0.146	0.282
0.23	0.0847	0.124	0.147	0.283
0.231	0.0851	0.125	0.147	0.285
0.232	0.085	0.124	0.147	0.284
0.233	0.0854	0.125	0.147	0.285
0.234	0.086	0.125	0.148	0.285
0.235	0.0859	0.126	0.148	0.286
0.236	0.0865	0.126	0.149	0.287
0.237	0.0866	0.127	0.149	0.288
0.238	0.0867	0.127	0.149	0.287
0.239	0.0872	0.127	0.149	0.289
0.24	0.0873	0.127	0.149	0.289
0.241	0.0875	0.128	0.15	0.29
0.242	0.088	0.128	0.15	0.29
0.243	0.0881	0.129	0.15	0.291
0.244	0.0885	0.129	0.15	0.291
0.245	0.0883	0.129	0.15	0.292
0.246	0.0888	0.129	0.151	0.292
0.247	0.0892	0.13	0.151	0.294
0.248	0.0892	0.13	0.151	0.294
0.249	0.0895	0.131	0.151	0.294
0.25	0.0899	0.131	0.152	0.295
0.251	0.0897	0.131	0.152	0.295
0.252	0.0903	0.131	0.152	0.296
0.253	0.0904	0.132	0.152	0.297
0.254	0.0905	0.132	0.152	0.297
0.255	0.0909	0.133	0.153	0.298
0.256	0.0912	0.133	0.153	0.299
0.257	0.0911	0.133	0.153	0.299
0.258	0.0915	0.133	0.153	0.3
0.259	0.0915	0.133	0.153	0.3
0.26	0.0919	0.134	0.154	0.301
0.261	0.0919	0.134	0.153	0.301
0.262	0.0924	0.134	0.154	0.303
0.263	0.0925	0.135	0.154	0.303
0.264	0.0925	0.134	0.154	0.303
0.265	0.0926	0.135	0.154	0.303
0.266	0.0931	0.135	0.155	0.304
0.267	0.0929	0.136	0.154	0.304
0.268	0.0935	0.136	0.155	0.306
0.269	0.0935	0.136	0.155	0.305
0.27	0.0936	0.136	0.155	0.306
0.271	0.0939	0.137	0.156	0.307
0.272	0.094	0.137	0.155	0.307
0.273	0.094	0.137	0.156	0.308
0.274	0.0944	0.137	0.156	0.309
0.275	0.0945	0.138	0.156	0.309
0.276	0.0947	0.138	0.156	0.31
0.277	0.0947	0.138	0.156	0.31
0.278	0.095	0.138	0.156	0.311
0.279	0.0952	0.139	0.157	0.311
0.28	0.0952	0.138	0.156	0.311
0.281	0.0955	0.139	0.157	0.312
0.282	0.0958	0.139	0.157	0.314
0.283	0.0955	0.139	0.157	0.312
0.284	0.0961	0.139	0.157	0.314
0.285	0.0959	0.14	0.157	0.314
0.286	0.0962	0.14	0.157	0.315
0.287	0.0964	0.14	0.158	0.315
0.288	0.0966	0.14	0.158	0.316
0.289	0.0965	0.141	0.158	0.316
0.29	0.0968	0.141	0.158	0.317
0.291	0.0967	0.141	0.158	0.317
0.292	0.0972	0.141	0.158	0.318
0.293	0.097	0.141	0.158	0.319
0.294	0.0974	0.142	0.158	0.319
0.295	0.0974	0.142	0.159	0.32
0.296	0.0974	0.142	0.158	0.319
0.297	0.0976	0.142	0.159	0.321
0.298	0.098	0.142	0.159	0.321
0.299	0.0977	0.142	0.159	0.321
0.3	0.0982	0.143	0.159	0.322
0.301	0.0982	0.143	0.159	0.322
0.302	0.0982	0.143	0.159	0.322
0.303	0.0985	0.143	0.159	0.323
0.304	0.0985	0.143	0.159	0.323
0.305	0.0984	0.143	0.16	0.324
0.306	0.0989	0.144	0.16	0.324
0.307	0.099	0.144	0.16	0.326
0.308	0.0992	0.144	0.16	0.327
0.309	0.0988	0.144	0.16	0.326
0.31	0.0991	0.144	0.16	0.326
0.311	0.0994	0.145	0.16	0.328
0.312	0.0993	0.144	0.16	0.327
0.313	0.0994	0.145	0.16	0.328
0.314	0.0998	0.145	0.16	0.328
0.315	0.0995	0.145	0.16	0.329
0.316	0.1	0.145	0.16	0.33
0.317	0.0998	0.145	0.161	0.329
0.318	0.1	0.145	0.16	0.33
0.319	0.1	0.146	0.161	0.331
0.32	0.1	0.146	0.161	0.332
0.321	0.1	0.146	0.161	0.331
0.322	0.101	0.146	0.161	0.332
0.323	0.1	0.146	0.161	0.332
0.324	0.101	0.146	0.161	0.333
0.325	0.101	0.146	0.161	0.332
0.326	0.101	0.146	0.161	0.334
0.327	0.101	0.147	0.162	0.335
0.328	0.101	0.146	0.161	0.334
0.329	0.101	0.147	0.161	0.335
0.33	0.101	0.147	0.161	0.336
0.331	0.101	0.147	0.161	0.335
0.332	0.102	0.147	0.162	0.336
0.333	0.102	0.148	0.162	0.337
0.334	0.102	0.147	0.161	0.337
0.335	0.102	0.148	0.162	0.337
0.336	0.102	0.148	0.162	0.337
0.337	0.102	0.148	0.162	0.338
0.338	0.102	0.148	0.162	0.339
0.339	0.102	0.148	0.162	0.339
0.34	0.102	0.148	0.162	0.339
0.341	0.102	0.148	0.162	0.339
0.342	0.102	0.148	0.162	0.34
0.343	0.103	0.149	0.162	0.341
0.344	0.103	0.148	0.162	0.34
0.345	0.103	0.149	0.162	0.342
0.346	0.103	0.149	0.162	0.342
0.347	0.103	0.149	0.162	0.342
0.348	0.103	0.149	0.162	0.343
0.349	0.103	0.149	0.162	0.342
0.35	0.103	0.149	0.162	0.343
0.351	0.103	0.15	0.163	0.344
0.352	0.103	0.15	0.163	0.344
0.353	0.103	0.15	0.163	0.344
0.354	0.104	0.15	0.163	0.344
0.355	0.103	0.15	0.163	0.344
0.356	0.104	0.15	0.163	0.345
0.357	0.104	0.15	0.163	0.346
0.358	0.104	0.15	0.163	0.347
0.359	0.104	0.151	0.163	0.347
0.36	0.104	0.15	0.163	0.346
0.361	0.104	0.151	0.163	0.348
0.362	0.105	0.151	0.163	0.349
0.363	0.104	0.151	0.163	0.347
0.364	0.105	0.151	0.163	0.348
0.365	0.105	0.151	0.163	0.349
0.366	0.105	0.151	0.163	0.349
0.367	0.105	0.151	0.163	0.349
0.368	0.105	0.151	0.163	0.35
0.369	0.105	0.151	0.163	0.35
0.37	0.105	0.152	0.163	0.35
0.371	0.105	0.152	0.163	0.351
0.372	0.105	0.152	0.163	0.352
0.373	0.105	0.152	0.163	0.352
0.374	0.106	0.152	0.163	0.352
0.375	0.106	0.152	0.164	0.352
0.376	0.106	0.152	0.163	0.353
0.377	0.106	0.152	0.164	0.353
0.378	0.106	0.153	0.164	0.354
0.379	0.106	0.152	0.163	0.354
0.38	0.106	0.153	0.164	0.354
0.381	0.106	0.153	0.164	0.354
0.382	0.106	0.153	0.163	0.355
0.383	0.106	0.153	0.164	0.355
0.384	0.107	0.153	0.164	0.355
0.385	0.106	0.153	0.164	0.356
0.386	0.107	0.153	0.164	0.356
0.387	0.107	0.153	0.164	0.356
0.388	0.107	0.153	0.164	0.357
0.389	0.107	0.153	0.164	0.357
0.39	0.107	0.153	0.164	0.358
0.391	0.107	0.154	0.164	0.358
0.392	0.107	0.153	0.164	0.357
0.393	0.107	0.154	0.164	0.358
0.394	0.108	0.154	0.164	0.36
0.395	0.108	0.154	0.164	0.359
0.396	0.108	0.154	0.164	0.359
0.397	0.108	0.154	0.164	0.36
0.398	0.108	0.154	0.164	0.36
0.399	0.108	0.154	0.165	0.361
0.4	0.108	0.154	0.164	0.361
0.401	0.108	0.154	0.164	0.36
0.402	0.109	0.155	0.164	0.361
0.403	0.109	0.155	0.165	0.362
0.404	0.109	0.155	0.165	0.362
0.405	0.109	0.155	0.164	0.362
0.406	0.109	0.155	0.164	0.362
0.407	0.11	0.155	0.165	0.363
0.408	0.109	0.155	0.164	0.363
0.409	0.11	0.156	0.165	0.365
0.41	0.11	0.156	0.165	0.365
0.411	0.11	0.155	0.165	0.366
0.412	0.11	0.156	0.165	0.365
0.413	0.11	0.155	0.165	0.366
0.414	0.11	0.156	0.165	0.365
0.415	0.111	0.156	0.165	0.367
0.416	0.111	0.156	0.165	0.367
0.417	0.111	0.156	0.165	0.367
0.418	0.111	0.156	0.165	0.367
0.419	0.111	0.156	0.165	0.367
0.42	0.111	0.156	0.165	0.369
0.421	0.111	0.156	0.165	0.368
0.422	0.112	0.156	0.165	0.369
0.423	0.112	0.157	0.166	0.369
0.424	0.112	0.156	0.165	0.369
0.425	0.112	0.157	0.165	0.369
0.426	0.112	0.157	0.166	0.37
0.427	0.112	0.156	0.165	0.37
0.428	0.113	0.157	0.166	0.37
0.429	0.113	0.157	0.166	0.371
0.43	0.113	0.157	0.165	0.37
0.431	0.113	0.157	0.166	0.372
0.432	0.113	0.157	0.165	0.371
0.433	0.113	0.157	0.166	0.372
0.434	0.114	0.158	0.166	0.372
0.435	0.114	0.158	0.166	0.373
0.436	0.114	0.158	0.166	0.373
0.437	0.114	0.157	0.166	0.373
0.438	0.115	0.158	0.166	0.373
0.439	0.115	0.158	0.166	0.375
0.44	0.115	0.158	0.166	0.374
0.441	0.115	0.158	0.166	0.375
0.442	0.116	0.158	0.166	0.375
0.443	0.115	0.158	0.166	0.375
0.444	0.116	0.159	0.166	0.376
0.445	0.116	0.158	0.166	0.376
0.446	0.116	0.158	0.166	0.376
0.447	0.117	0.159	0.167	0.377
0.448	0.117	0.159	0.167	0.377
0.449	0.117	0.159	0.167	0.377
0.45	0.117	0.159	0.167	0.378
0.451	0.117	0.159	0.167	0.378
0.452	0.118	0.159	0.167	0.378
0.453	0.118	0.159	0.167	0.378
0.454	0.118	0.159	0.167	0.379
0.455	0.119	0.16	0.167	0.379
0.456	0.119	0.159	0.167	0.379
0.457	0.119	0.159	0.167	0.38
0.458	0.119	0.16	0.167	0.38
0.459	0.119	0.16	0.167	0.38
0.46	0.12	0.16	0.167	0.38
0.461	0.12	0.16	0.168	0.382
0.462	0.12	0.16	0.167	0.381
0.463	0.121	0.16	0.168	0.381
0.464	0.121	0.16	0.167	0.382
0.465	0.121	0.16	0.168	0.383
0.466	0.122	0.161	0.168	0.383
0.467	0.122	0.16	0.168	0.383
0.468	0.122	0.161	0.168	0.383
0.469	0.122	0.161	0.168	0.383
0.47	0.123	0.161	0.168	0.384
0.471	0.123	0.161	0.168	0.384
0.472	0.123	0.161	0.168	0.385
0.473	0.124	0.161	0.168	0.385
0.474	0.124	0.162	0.168	0.385
0.475	0.124	0.161	0.168	0.385
0.476	0.125	0.162	0.168	0.387
0.477	0.125	0.161	0.169	0.387
0.478	0.125	0.162	0.168	0.386
0.479	0.126	0.162	0.169	0.387
0.48	0.126	0.162	0.169	0.388
0.481	0.126	0.162	0.169	0.388
0.482	0.127	0.162	0.169	0.389
0.483	0.127	0.162	0.169	0.388
0.484	0.128	0.163	0.169	0.389
0.485	0.128	0.162	0.169	0.389
0.486	0.128	0.163	0.169	0.39
0.487	0.129	0.163	0.17	0.39
0.488	0.129	0.163	0.169	0.39
0.489	0.129	0.163	0.17	0.39
0.49	0.13	0.163	0.169	0.391
0.491	0.13	0.163	0.17	0.391
0.492	0.13	0.164	0.17	0.392
0.493	0.131	0.163	0.17	0.393
0.494	0.131	0.164	0.17	0.392
0.495	0.132	0.164	0.17	0.393
0.496	0.132	0.164	0.17	0.393
0.497	0.132	0.164	0.17	0.394
0.498	0.133	0.164	0.17	0.394
0.499	0.133	0.164	0.171	0.395
0.5	0.134	0.164	0.171	0.395
0.501	0.134	0.164	0.171	0.395
0.502	0.134	0.164	0.17	0.396
0.503	0.135	0.165	0.171	0.396
0.504	0.135	0.165	0.171	0.395
0.505	0.136	0.165	0.171	0.396
0.506	0.136	0.165	0.171	0.397
0.507	0.136	0.165	0.171	0.397
0.508	0.137	0.165	0.171	0.398
0.509	0.138	0.165	0.171	0.398
0.51	0.138	0.166	0.171	0.399
0.511	0.139	0.166	0.172	0.399
0.512	0.139	0.166	0.172	0.4
0.513	0.139	0.166	0.172	0.4
0.514	0.14	0.166	0.172	0.401
0.515	0.14	0.166	0.172	0.401
0.516	0.141	0.167	0.172	0.402
0.517	0.141	0.166	0.172	0.402
0.518	0.142	0.167	0.172	0.402
0.519	0.143	0.167	0.173	0.403
0.52	0.143	0.167	0.172	0.402
0.521	0.143	0.167	0.173	0.403
0.522	0.144	0.168	0.173	0.404
0.523	0.144	0.167	0.173	0.404
0.524	0.145	0.168	0.173	0.404
0.525	0.146	0.168	0.174	0.406
0.526	0.146	0.168	0.173	0.405
0.527	0.147	0.168	0.174	0.406
0.528	0.147	0.168	0.174	0.406
0.529	0.148	0.168	0.174	0.408
0.53	0.148	0.169	0.174	0.407
0.531	0.149	0.169	0.174	0.408
0.532	0.149	0.169	0.174	0.409
0.533	0.15	0.169	0.174	0.408
0.534	0.15	0.169	0.174	0.409
0.535	0.151	0.17	0.175	0.411
0.536	0.151	0.17	0.175	0.409
0.537	0.152	0.17	0.175	0.411
0.538	0.153	0.17	0.175	0.411
0.539	0.153	0.17	0.175	0.412
0.54	0.154	0.171	0.176	0.413
0.541	0.154	0.17	0.176	0.414
0.542	0.155	0.171	0.175	0.414
0.543	0.156	0.171	0.176	0.415
0.544	0.156	0.171	0.176	0.414
0.545	0.157	0.171	0.176	0.415
0.546	0.158	0.172	0.177	0.416
0.547	0.158	0.172	0.176	0.416
0.548	0.159	0.172	0.177	0.417
0.549	0.159	0.172	0.177	0.418
0.55	0.16	0.173	0.177	0.419
0.551	0.161	0.173	0.177	0.42
0.552	0.161	0.173	0.177	0.419
0.553	0.162	0.173	0.178	0.42
0.554	0.163	0.174	0.178	0.421
0.555	0.163	0.173	0.178	0.421
0.556	0.164	0.174	0.178	0.422
0.557	0.165	0.174	0.179	0.423
0.558	0.165	0.174	0.178	0.422
0.559	0.166	0.174	0.179	0.424
0.56	0.167	0.175	0.179	0.424
0.561	0.167	0.175	0.179	0.426
0.562	0.168	0.175	0.179	0.426
0.563	0.169	0.176	0.18	0.428
0.564	0.17	0.176	0.18	0.429
0.565	0.17	0.176	0.18	0.429
0.566	0.171	0.176	0.18	0.429
0.567	0.172	0.177	0.181	0.43
0.568	0.172	0.177	0.18	0.431
0.569	0.173	0.177	0.181	0.431
0.57	0.174	0.178	0.181	0.433
0.571	0.174	0.177	0.181	0.433
0.572	0.175	0.178	0.182	0.435
0.573	0.176	0.178	0.182	0.435
0.574	0.176	0.178	0.182	0.436
0.575	0.177	0.179	0.182	0.437
0.576	0.178	0.179	0.183	0.439
0.577	0.179	0.179	0.183	0.439
0.578	0.18	0.18	0.183	0.44
0.579	0.18	0.18	0.183	0.441
0.58	0.181	0.18	0.184	0.442
0.581	0.182	0.18	0.184	0.443
0.582	0.183	0.181	0.184	0.443
0.583	0.183	0.181	0.185	0.445
0.584	0.184	0.181	0.184	0.446
0.585	0.185	0.182	0.185	0.447
0.586	0.186	0.182	0.185	0.448
0.587	0.186	0.182	0.185	0.449
0.588	0.188	0.183	0.186	0.45
0.589	0.188	0.183	0.186	0.453
0.59	0.189	0.183	0.186	0.453
0.591	0.19	0.184	0.187	0.454
0.592	0.19	0.184	0.187	0.455
0.593	0.191	0.184	0.187	0.456
0.594	0.192	0.185	0.188	0.458
0.595	0.193	0.185	0.188	0.46
0.596	0.194	0.186	0.189	0.461
0.597	0.194	0.186	0.189	0.462
0.598	0.196	0.187	0.189	0.463
0.599	0.196	0.187	0.19	0.464
0.6	0.197	0.187	0.19	0.466
0.601	0.198	0.188	0.19	0.468
0.602	0.199	0.189	0.191	0.47
0.603	0.199	0.189	0.191	0.471
0.604	0.201	0.19	0.191	0.473
0.605	0.201	0.19	0.192	0.475
0.606	0.202	0.191	0.192	0.476
0.607	0.203	0.191	0.193	0.478
0.608	0.204	0.192	0.193	0.48
0.609	0.205	0.192	0.193	0.482
0.61	0.206	0.193	0.194	0.483
0.611	0.207	0.193	0.194	0.485
0.612	0.208	0.194	0.195	0.487
0.613	0.209	0.194	0.195	0.489
0.614	0.21	0.195	0.196	0.492
0.615	0.211	0.196	0.197	0.495
0.616	0.211	0.196	0.197	0.497
0.617	0.212	0.197	0.197	0.499
0.618	0.214	0.198	0.198	0.501
0.619	0.214	0.198	0.198	0.503
0.62	0.216	0.199	0.199	0.506
0.621	0.216	0.2	0.199	0.508
0.622	0.217	0.2	0.2	0.509
0.623	0.218	0.201	0.201	0.513
0.624	0.219	0.202	0.201	0.515
0.625	0.22	0.203	0.202	0.518
0.626	0.222	0.204	0.203	0.521
0.627	0.222	0.205	0.203	0.523
0.628	0.224	0.206	0.204	0.527
0.629	0.224	0.206	0.204	0.529
0.63	0.225	0.207	0.205	0.533
0.631	0.227	0.208	0.206	0.536
0.632	0.227	0.209	0.206	0.538
0.633	0.229	0.21	0.207	0.542
0.634	0.23	0.212	0.208	0.546
0.635	0.23	0.212	0.209	0.548
0.636	0.232	0.214	0.21	0.552
0.637	0.233	0.215	0.21	0.556
0.638	0.234	0.216	0.211	0.559
0.639	0.235	0.217	0.213	0.563
0.64	0.236	0.219	0.213	0.567
0.641	0.237	0.22	0.214	0.571
0.642	0.238	0.221	0.215	0.576
0.643	0.239	0.222	0.216	0.579
0.644	0.241	0.224	0.217	0.583
0.645	0.242	0.225	0.218	0.587
0.646	0.243	0.227	0.22	0.592
0.647	0.244	0.229	0.221	0.597
0.648	0.245	0.23	0.222	0.601
0.649	0.246	0.232	0.223	0.605
0.65	0.248	0.234	0.225	0.611
0.651	0.248	0.235	0.226	0.616
0.652	0.25	0.238	0.227	0.621
0.653	0.251	0.239	0.229	0.627
0.654	0.252	0.241	0.23	0.632
0.655	0.253	0.243	0.232	0.638
0.656	0.254	0.245	0.233	0.643
0.657	0.256	0.248	0.235	0.65
0.658	0.257	0.25	0.237	0.656
0.659	0.258	0.252	0.238	0.663
0.66	0.26	0.255	0.241	0.67
0.661	0.26	0.257	0.242	0.676
0.662	0.262	0.26	0.244	0.683
0.663	0.263	0.262	0.246	0.692
0.664	0.264	0.265	0.248	0.699
0.665	0.266	0.268	0.251	0.707
0.666	0.267	0.271	0.253	0.715
0.667	0.268	0.273	0.255	0.723
0.668	0.27	0.277	0.257	0.731
0.669	0.271	0.28	0.26	0.74
0.67	0.272	0.283	0.262	0.748
0.671	0.274	0.286	0.265	0.758
0.672	0.275	0.29	0.268	0.767
0.673	0.278	0.293	0.27	0.777
0.674	0.279	0.297	0.273	0.785
0.675	0.28	0.301	0.276	0.796
0.676	0.281	0.305	0.28	0.807
0.677	0.282	0.308	0.283	0.817
0.678	0.284	0.313	0.286	0.829
0.679	0.285	0.317	0.29	0.841
0.68	0.286	0.321	0.293	0.851
0.681	0.288	0.326	0.296	0.863
0.682	0.289	0.33	0.3	0.876
0.683	0.29	0.335	0.304	0.887
0.684	0.292	0.34	0.308	0.901
0.685	0.293	0.345	0.312	0.915
0.686	0.294	0.35	0.316	0.927
0.687	0.296	0.355	0.321	0.941
0.688	0.297	0.36	0.325	0.955
0.689	0.299	0.366	0.33	0.97
0.69	0.3	0.372	0.335	0.986
0.691	0.302	0.378	0.339	1
0.692	0.303	0.384	0.345	1.02
0.693	0.305	0.39	0.35	1.04
0.694	0.306	0.396	0.355	1.05
0.695	0.308	0.403	0.361	1.07
0.696	0.309	0.409	0.366	1.09
0.697	0.311	0.416	0.372	1.11
0.698	0.313	0.423	0.378	1.13
0.699	0.313	0.43	0.384	1.15
0.7	0.315	0.438	0.391	1.17
0.701	0.317	0.445	0.397	1.19
0.702	0.318	0.453	0.404	1.21
0.703	0.32	0.461	0.411	1.23
0.704	0.322	0.469	0.418	1.25
0.705	0.323	0.477	0.425	1.27
0.706	0.325	0.486	0.432	1.3
0.707	0.326	0.494	0.44	1.32
0.708	0.328	0.503	0.448	1.35
0.709	0.329	0.512	0.455	1.37
0.71	0.331	0.521	0.464	1.4
0.711	0.333	0.531	0.472	1.42
0.712	0.334	0.54	0.481	1.45
0.713	0.336	0.55	0.489	1.48
0.714	0.338	0.561	0.499	1.5
0.715	0.339	0.571	0.508	1.53
0.716	0.341	0.582	0.517	1.56
0.717	0.343	0.593	0.527	1.59
0.718	0.344	0.603	0.537	1.62
0.719	0.346	0.615	0.547	1.65
0.72	0.348	0.626	0.557	1.68
0.721	0.35	0.638	0.568	1.72
0.722	0.352	0.65	0.579	1.75
0.723	0.353	0.663	0.589	1.78
0.724	0.355	0.675	0.601	1.82
0.725	0.357	0.687	0.612	1.85
0.726	0.358	0.701	0.624	1.89
0.727	0.36	0.714	0.636	1.92
0.728	0.362	0.727	0.648	1.96
0.729	0.364	0.741	0.661	2
0.73	0.366	0.756	0.674	2.03
0.731	0.367	0.769	0.686	2.07
0.732	0.369	0.784	0.7	2.11
0.733	0.371	0.799	0.713	2.15
0.734	0.373	0.814	0.727	2.19
0.735	0.375	0.83	0.741	2.23
0.736	0.377	0.845	0.756	2.27
0.737	0.379	0.861	0.77	2.31
0.738	0.381	0.878	0.786	2.36
0.739	0.382	0.894	0.8	2.4
0.74	0.384	0.911	0.816	2.44
0.741	0.386	0.928	0.831	2.49
0.742	0.389	0.945	0.848	2.54
0.743	0.39	0.963	0.864	2.58
0.744	0.392	0.981	0.881	2.63
0.745	0.394	0.999	0.898	2.68
0.746	0.396	1.02	0.915	2.72
0.747	0.398	1.04	0.932	2.77
0.748	0.4	1.06	0.95	2.82
0.749	0.402	1.08	0.968	2.87
0.75	0.404	1.1	0.987	2.92
0.751	0.407	1.12	1.01	2.97
0.752	0.408	1.14	1.02	3.02
0.753	0.41	1.16	1.04	3.08
0.754	0.413	1.18	1.06	3.13
0.755	0.415	1.2	1.08	3.18
0.756	0.417	1.22	1.1	3.23
0.757	0.419	1.24	1.12	3.29
0.758	0.421	1.27	1.14	3.34
0.759	0.423	1.29	1.17	3.39
0.76	0.425	1.31	1.19	3.45
0.761	0.428	1.33	1.21	3.5
0.762	0.43	1.36	1.23	3.56
0.763	0.432	1.38	1.25	3.61
0.764	0.434	1.41	1.28	3.67
0.765	0.436	1.43	1.3	3.73
0.766	0.438	1.46	1.32	3.78
0.767	0.441	1.48	1.35	3.84
0.768	0.443	1.51	1.37	3.9
0.769	0.445	1.53	1.39	3.96
0.77	0.448	1.56	1.42	4.01
0.771	0.45	1.58	1.44	4.07
0.772	0.452	1.61	1.47	4.12
0.773	0.454	1.64	1.49	4.17
0.774	0.457	1.67	1.52	4.23
0.775	0.459	1.69	1.54	4.29
0.776	0.461	1.72	1.57	4.35
0.777	0.464	1.75	1.6	4.41
0.778	0.466	1.78	1.62	4.47
0.779	0.468	1.81	1.65	4.53
0.78	0.471	1.84	1.68	4.58
0.781	0.474	1.87	1.71	4.64
0.782	0.476	1.9	1.73	4.7
0.783	0.478	1.93	1.76	4.76
0.784	0.481	1.96	1.79	4.82
0.785	0.483	1.99	1.82	4.88
0.786	0.486	2.02	1.85	4.94
0.787	0.488	2.05	1.88	5
0.788	0.491	2.08	1.91	5.06
0.789	0.493	2.11	1.94	5.11
0.79	0.496	2.15	1.97	5.17
0.791	0.498	2.18	2	5.23
0.792	0.501	2.21	2.03	5.29
0.793	0.504	2.24	2.06	5.35
0.794	0.506	2.28	2.09	5.4
0.795	0.508	2.31	2.12	5.46
0.796	0.511	2.34	2.15	5.52
0.797	0.514	2.38	2.19	5.58
0.798	0.516	2.41	2.22	5.63
0.799	0.519	2.45	2.25	5.69
0.8	0.522	2.48	2.28	5.75
0.801	0.525	2.52	2.32	5.8
0.802	0.527	2.55	2.35	5.86
0.803	0.53	2.59	2.38	5.91
0.804	0.533	2.63	2.42	5.97
0.805	0.535	2.66	2.45	6.02
0.806	0.538	2.7	2.48	6.07
0.807	0.541	2.74	2.52	6.13
0.808	0.543	2.77	2.55	6.18
0.809	0.546	2.81	2.59	6.23
0.81	0.55	2.85	2.62	6.29
0.811	0.552	2.89	2.66	6.34
0.812	0.556	2.92	2.69	6.39
0.813	0.558	2.96	2.73	6.45
0.814	0.561	3	2.76	6.5
0.815	0.564	3.04	2.8	6.55
0.816	0.567	3.08	2.83	6.6
0.817	0.57	3.12	2.87	6.64
0.818	0.573	3.16	2.91	6.69
0.819	0.577	3.2	2.94	6.75
0.82	0.579	3.24	2.98	6.8
0.821	0.582	3.28	3.02	6.84
0.822	0.585	3.32	3.05	6.89
0.823	0.588	3.36	3.09	6.94
0.824	0.591	3.4	3.13	6.99
0.825	0.594	3.44	3.16	7.03
0.826	0.597	3.48	3.2	7.08
0.827	0.6	3.52	3.24	7.12
0.828	0.603	3.56	3.27	7.17
0.829	0.606	3.6	3.31	7.21
0.83	0.609	3.65	3.35	7.25
0.831	0.612	3.69	3.39	7.3
0.832	0.616	3.73	3.42	7.34
0.833	0.619	3.77	3.46	7.39
0.834	0.622	3.81	3.5	7.43
0.835	0.625	3.86	3.53	7.47
0.836	0.628	3.9	3.57	7.51
0.837	0.631	3.94	3.61	7.55
0.838	0.635	3.98	3.65	7.59
0.839	0.638	4.03	3.68	7.63
0.84	0.641	4.07	3.72	7.67
0.841	0.645	4.11	3.76	7.71
0.842	0.648	4.16	3.8	7.75
0.843	0.651	4.2	3.83	7.78
0.844	0.655	4.24	3.87	7.82
0.845	0.658	4.29	3.91	7.86
0.846	0.661	4.33	3.94	7.89
0.847	0.665	4.37	3.98	7.93
0.848	0.668	4.42	4.02	7.97
0.849	0.672	4.46	4.05	8
0.85	0.675	4.5	4.09	8.04
0.851	0.678	4.55	4.13	8.07
0.852	0.682	4.59	4.16	8.1
0.853	0.685	4.64	4.2	8.13
0.854	0.689	4.68	4.24	8.17
0.855	0.692	4.72	4.27	8.2
0.856	0.696	4.77	4.31	8.23
0.857	0.699	4.81	4.34	8.26
0.858	0.703	4.86	4.38	8.29
0.859	0.706	4.9	4.42	8.32
0.86	0.71	4.94	4.45	8.35
0.861	0.714	4.99	4.49	8.38
0.862	0.717	5.03	4.52	8.41
0.863	0.721	5.08	4.56	8.44
0.864	0.725	5.12	4.59	8.46
0.865	0.728	5.16	4.62	8.49
0.866	0.732	5.21	4.66	8.52
0.867	0.736	5.25	4.69	8.54
0.868	0.74	5.3	4.73	8.57
0.869	0.743	5.34	4.76	8.59
0.87	0.747	5.38	4.79	8.62
0.871	0.751	5.43	4.82	8.64
0.872	0.755	5.47	4.86	8.67
0.873	0.759	5.51	4.89	8.69
0.874	0.762	5.56	4.92	8.71
0.875	0.766	5.6	4.95	8.74
0.876	0.77	5.64	4.98	8.76
0.877	0.774	5.69	5.02	8.78
0.878	0.778	5.73	5.05	8.8
0.879	0.782	5.77	5.08	8.82
0.88	0.786	5.82	5.11	8.85
0.881	0.79	5.86	5.14	8.87
0.882	0.794	5.9	5.16	8.89
0.883	0.798	5.94	5.19	8.91
0.884	0.802	5.99	5.22	8.93
0.885	0.806	6.03	5.25	8.95
0.886	0.81	6.07	5.28	8.97
0.887	0.814	6.11	5.31	8.98
0.888	0.818	6.15	5.33	9
0.889	0.823	6.19	5.36	9.02
0.89	0.827	6.24	5.39	9.04
0.891	0.831	6.28	5.41	9.05
0.892	0.835	6.32	5.44	9.07
0.893	0.839	6.36	5.46	9.09
0.894	0.843	6.4	5.49	9.1
0.895	0.848	6.44	5.51	9.12
0.896	0.852	6.48	5.54	9.13
0.897	0.856	6.52	5.56	9.15
0.898	0.86	6.56	5.59	9.16
0.899	0.865	6.6	5.61	9.18
0.9	0.869	6.64	5.63	9.19
0.901	0.873	6.67	5.65	9.2
0.902	0.878	6.71	5.68	9.22
0.903	0.882	6.75	5.7	9.23
0.904	0.886	6.79	5.72	9.24
0.905	0.891	6.83	5.74	9.26
0.906	0.895	6.86	5.76	9.27
0.907	0.9	6.9	5.78	9.28
0.908	0.905	6.94	5.8	9.3
0.909	0.909	6.97	5.82	9.31
0.91	0.913	7.01	5.83	9.32
0.911	0.918	7.05	5.85	9.33
0.912	0.922	7.08	5.87	9.34
0.913	0.927	7.12	5.89	9.35
0.914	0.932	7.15	5.9	9.36
0.915	0.937	7.19	5.92	9.37
0.916	0.941	7.22	5.94	9.38
0.917	0.946	7.25	5.95	9.39
0.918	0.95	7.29	5.97	9.4
0.919	0.955	7.32	5.98	9.41
0.92	0.96	7.35	5.99	9.42
0.921	0.965	7.39	6.01	9.43
0.922	0.97	7.42	6.02	9.44
0.923	0.974	7.45	6.03	9.45
0.924	0.979	7.48	6.05	9.46
0.925	0.984	7.51	6.06	9.46
0.926	0.989	7.54	6.07	9.47
0.927	0.994	7.57	6.08	9.48
0.928	0.999	7.6	6.09	9.48
0.929	1	7.63	6.11	9.49
0.93	1.01	7.66	6.12	9.5
0.931	1.01	7.69	6.12	9.51
0.932	1.02	7.72	6.13	9.51
0.933	1.02	7.75	6.14	9.52
0.934	1.03	7.78	6.15	9.53
0.935	1.03	7.81	6.16	9.53
0.936	1.04	7.83	6.17	9.54
0.937	1.04	7.86	6.18	9.54
0.938	1.05	7.88	6.18	9.55
0.939	1.05	7.91	6.19	9.55
0.94	1.06	7.94	6.2	9.56
0.941	1.06	7.96	6.2	9.56
0.942	1.07	7.98	6.21	9.57
0.943	1.08	8.01	6.22	9.57
0.944	1.08	8.03	6.22	9.58
0.945	1.09	8.06	6.23	9.58
0.946	1.09	8.08	6.23	9.58
0.947	1.1	8.1	6.23	9.59
0.948	1.1	8.12	6.24	9.59
0.949	1.11	8.15	6.24	9.6
0.95	1.11	8.17	6.25	9.6
0.951	1.12	8.19	6.25	9.6
0.952	1.12	8.21	6.25	9.61
0.953	1.13	8.23	6.26	9.61
0.954	1.13	8.25	6.26	9.61
0.955	1.14	8.27	6.26	9.62
0.956	1.15	8.29	6.26	9.62
0.957	1.15	8.31	6.26	9.62
0.958	1.16	8.32	6.26	9.62
0.959	1.16	8.34	6.27	9.63
0.96	1.17	8.36	6.27	9.63
0.961	1.17	8.38	6.27	9.63
0.962	1.18	8.39	6.27	9.63
0.963	1.18	8.41	6.27	9.63
0.964	1.19	8.43	6.27	9.64
0.965	1.2	8.44	6.27	9.64
0.966	1.2	8.46	6.27	9.64
0.967	1.21	8.47	6.27	9.64
0.968	1.21	8.49	6.27	9.64
0.969	1.22	8.5	6.27	9.64
0.97	1.22	8.51	6.27	9.65
0.971	1.23	8.53	6.27	9.65
0.972	1.24	8.54	6.26	9.65
0.973	1.24	8.55	6.26	9.65
0.974	1.25	8.57	6.26	9.65
0.975	1.25	8.58	6.26	9.65
0.976	1.26	8.59	6.26	9.65
0.977	1.26	8.6	6.26	9.65
0.978	1.27	8.61	6.25	9.65
0.979	1.28	8.62	6.25	9.65
0.98	1.28	8.63	6.25	9.65
0.981	1.29	8.64	6.25	9.65
0.982	1.29	8.65	6.24	9.65
0.983	1.3	8.66	6.24	9.65
0.984	1.31	8.67	6.24	9.65
0.985	1.31	8.68	6.24	9.65
0.986	1.32	8.69	6.23	9.65
0.987	1.32	8.7	6.23	9.65
0.988	1.33	8.7	6.23	9.65
0.989	1.34	8.71	6.22	9.65
0.99	1.34	8.72	6.22	9.65
0.991	1.35	8.72	6.22	9.65
0.992	1.35	8.73	6.21	9.65
0.993	1.36	8.74	6.21	9.65
0.994	1.37	8.74	6.21	9.65
0.995	1.37	8.75	6.2	9.65
0.996	1.38	8.75	6.2	9.65
0.997	1.39	8.76	6.19	9.64
0.998	1.39	8.76	6.19	9.64
0.999	1.4	8.77	6.19	9.64
1	1.4	8.77	6.18	9.64
1.001	1.41	8.78	6.18	9.64
1.002	1.42	8.78	6.17	9.64
1.003	1.42	8.78	6.17	9.64
1.004	1.43	8.79	6.17	9.64
1.005	1.44	8.79	6.16	9.64
1.006	1.44	8.79	6.16	9.64
1.007	1.45	8.8	6.15	9.63
1.008	1.45	8.8	6.15	9.63
1.009	1.46	8.8	6.15	9.63
1.01	1.47	8.8	6.14	9.63
1.011	1.47	8.81	6.14	9.63
1.012	1.48	8.81	6.13	9.63
1.013	1.49	8.81	6.13	9.63
1.014	1.49	8.81	6.13	9.62
1.015	1.5	8.81	6.12	9.62
1.016	1.5	8.81	6.12	9.62
1.017	1.51	8.81	6.11	9.62
1.018	1.52	8.81	6.11	9.62
1.019	1.52	8.81	6.1	9.62
1.02	1.53	8.82	6.1	9.62
1.021	1.54	8.81	6.1	9.61
1.022	1.54	8.81	6.09	9.61
1.023	1.55	8.81	6.09	9.61
1.024	1.56	8.81	6.09	9.61
1.025	1.56	8.81	6.08	9.61
1.026	1.57	8.81	6.08	9.61
1.027	1.58	8.81	6.07	9.6
1.028	1.58	8.81	6.07	9.6
1.029	1.59	8.81	6.06	9.6
1.03	1.6	8.81	6.06	9.6
1.031	1.6	8.81	6.06	9.6
1.032	1.61	8.81	6.05	9.59
1.033	1.62	8.8	6.05	9.59
1.034	1.62	8.8	6.05	9.59
1.035	1.63	8.8	6.04	9.59
1.036	1.64	8.8	6.04	9.59
1.037	1.64	8.8	6.03	9.59
1.038	1.65	8.79	6.03	9.58
1.039	1.66	8.79	6.03	9.58
1.04	1.66	8.79	6.02	9.58
1.041	1.67	8.79	6.02	9.58
1.042	1.68	8.78	6.02	9.58
1.043	1.68	8.78	6.01	9.58
1.044	1.69	8.78	6.01	9.58
1.045	1.7	8.77	6.01	9.57
1.046	1.7	8.77	6	9.57
1.047	1.71	8.77	6	9.57
1.048	1.72	8.77	6	9.57
1.049	1.72	8.76	5.99	9.57
1.05	1.73	8.76	5.99	9.57
1.051	1.74	8.76	5.99	9.56
1.052	1.74	8.75	5.98	9.56
1.053	1.75	8.75	5.98	9.56
1.054	1.76	8.75	5.98	9.56
1.055	1.76	8.74	5.97	9.56
1.056	1.77	8.74	5.97	9.56
1.057	1.78	8.74	5.97	9.56
1.058	1.78	8.73	5.97	9.56
1.059	1.79	8.73	5.96	9.56
1.06	1.8	8.72	5.96	9.56
1.061	1.81	8.72	5.96	9.55
1.062	1.81	8.72	5.96	9.55
1.063	1.82	8.71	5.95	9.55
1.064	1.83	8.71	5.95	9.55
1.065	1.83	8.71	5.95	9.55
1.066	1.84	8.7	5.95	9.55
1.067	1.85	8.7	5.94	9.55
1.068	1.86	8.69	5.94	9.55
1.069	1.86	8.69	5.94	9.55
1.07	1.87	8.69	5.94	9.55
1.071	1.88	8.68	5.94	9.55
1.072	1.88	8.68	5.93	9.55
1.073	1.89	8.67	5.93	9.55
1.074	1.9	8.67	5.93	9.55
1.075	1.91	8.67	5.93	9.55
1.076	1.91	8.66	5.93	9.55
1.077	1.92	8.66	5.92	9.55
1.078	1.93	8.65	5.92	9.55
1.079	1.94	8.65	5.92	9.55
1.08	1.94	8.64	5.92	9.55
1.081	1.95	8.64	5.92	9.55
1.082	1.96	8.64	5.92	9.55
1.083	1.97	8.63	5.92	9.55
1.084	1.97	8.63	5.91	9.55
1.085	1.98	8.63	5.91	9.55
1.086	1.99	8.62	5.91	9.55
1.087	2	8.62	5.91	9.55
1.088	2	8.62	5.91	9.55
1.089	2.01	8.61	5.91	9.55
1.09	2.02	8.61	5.91	9.55
1.091	2.03	8.6	5.91	9.56
1.092	2.03	8.6	5.91	9.56
1.093	2.04	8.59	5.91	9.56
1.094	2.05	8.59	5.91	9.56
1.095	2.06	8.59	5.91	9.56
1.096	2.07	8.58	5.91	9.56
1.097	2.07	8.58	5.91	9.57
1.098	2.08	8.58	5.91	9.57
1.099	2.09	8.57	5.91	9.57
1.1	2.1	8.57	5.91	9.57
1.101	2.11	8.57	5.91	9.58
1.102	2.11	8.56	5.91	9.58
1.103	2.12	8.56	5.91	9.58
1.104	2.13	8.56	5.91	9.59
1.105	2.14	8.55	5.91	9.59
1.106	2.15	8.55	5.91	9.59
1.107	2.15	8.55	5.91	9.59
1.108	2.16	8.54	5.91	9.6
1.109	2.17	8.54	5.91	9.6
1.11	2.18	8.54	5.91	9.6
1.111	2.19	8.53	5.91	9.61
1.112	2.2	8.53	5.91	9.61
1.113	2.2	8.53	5.91	9.62
1.114	2.21	8.53	5.91	9.62
1.115	2.22	8.52	5.91	9.63
1.116	2.23	8.52	5.92	9.63
1.117	2.24	8.52	5.92	9.63
1.118	2.25	8.51	5.92	9.64
1.119	2.25	8.51	5.92	9.65
1.12	2.26	8.51	5.92	9.65
1.121	2.27	8.51	5.92	9.66
1.122	2.28	8.5	5.93	9.66
1.123	2.29	8.5	5.93	9.67
1.124	2.3	8.5	5.93	9.67
1.125	2.31	8.5	5.93	9.68
1.126	2.32	8.5	5.94	9.69
1.127	2.33	8.49	5.94	9.69
1.128	2.33	8.49	5.94	9.7
1.129	2.34	8.49	5.94	9.71
1.13	2.35	8.49	5.95	9.72
1.131	2.36	8.49	5.95	9.72
1.132	2.37	8.48	5.95	9.73
1.133	2.38	8.48	5.95	9.74
1.134	2.39	8.48	5.96	9.75
1.135	2.4	8.48	5.96	9.76
1.136	2.41	8.48	5.96	9.76
1.137	2.42	8.48	5.97	9.77
1.138	2.43	8.48	5.97	9.78
1.139	2.44	8.48	5.97	9.79
1.14	2.45	8.47	5.98	9.8
1.141	2.46	8.47	5.98	9.81
1.142	2.47	8.47	5.98	9.82
1.143	2.48	8.47	5.99	9.83
1.144	2.49	8.47	5.99	9.84
1.145	2.5	8.47	6	9.85
1.146	2.51	8.47	6	9.86
1.147	2.52	8.47	6.01	9.87
1.148	2.53	8.47	6.01	9.89
1.149	2.54	8.47	6.02	9.9
1.15	2.55	8.47	6.02	9.91
1.151	2.56	8.47	6.03	9.92
1.152	2.57	8.47	6.03	9.93
1.153	2.58	8.47	6.04	9.95
1.154	2.59	8.47	6.04	9.96
1.155	2.6	8.48	6.05	9.98
1.156	2.61	8.48	6.05	9.99
1.157	2.62	8.48	6.06	10
1.158	2.63	8.48	6.06	10
1.159	2.64	8.48	6.07	10
1.16	2.65	8.48	6.08	10.1
1.161	2.67	8.48	6.08	10.1
1.162	2.68	8.48	6.09	10.1
1.163	2.69	8.49	6.1	10.1
1.164	2.7	8.49	6.1	10.1
1.165	2.71	8.49	6.11	10.1
1.166	2.72	8.49	6.12	10.2
1.167	2.73	8.49	6.12	10.2
1.168	2.75	8.5	6.13	10.2
1.169	2.76	8.5	6.14	10.2
1.17	2.77	8.5	6.15	10.2
1.171	2.78	8.51	6.15	10.2
1.172	2.79	8.51	6.16	10.3
1.173	2.81	8.51	6.17	10.3
1.174	2.82	8.51	6.18	10.3
1.175	2.83	8.52	6.19	10.3
1.176	2.84	8.52	6.19	10.4
1.177	2.86	8.53	6.2	10.4
1.178	2.87	8.53	6.21	10.4
1.179	2.88	8.53	6.22	10.4
1.18	2.89	8.54	6.23	10.4
1.181	2.91	8.54	6.24	10.5
1.182	2.92	8.55	6.25	10.5
1.183	2.93	8.55	6.26	10.5
1.184	2.95	8.56	6.27	10.5
1.185	2.96	8.56	6.28	10.6
1.186	2.97	8.56	6.29	10.6
1.187	2.99	8.57	6.3	10.6
1.188	3	8.58	6.31	10.6
1.189	3.02	8.58	6.32	10.7
1.19	3.03	8.59	6.33	10.7
1.191	3.04	8.59	6.34	10.7
1.192	3.06	8.6	6.35	10.7
1.193	3.07	8.6	6.36	10.8
1.194	3.09	8.61	6.38	10.8
1.195	3.1	8.62	6.39	10.8
1.196	3.12	8.62	6.4	10.9
1.197	3.13	8.63	6.41	10.9
1.198	3.15	8.64	6.42	10.9
1.199	3.16	8.64	6.44	11
1.2	3.11	8.57	6.38	10.9
1.199	3	8.46	6.27	10.8
1.198	2.92	8.38	6.2	10.7
1.197	2.85	8.3	6.13	10.6
1.196	2.78	8.23	6.06	10.5
1.195	2.72	8.17	6	10.4
1.194	2.66	8.1	5.94	10.3
1.193	2.6	8.04	5.89	10.2
1.192	2.54	7.98	5.83	10.2
1.191	2.49	7.93	5.78	10.1
1.19	2.43	7.87	5.73	10
1.189	2.38	7.82	5.69	9.94
1.188	2.34	7.77	5.64	9.88
1.187	2.29	7.72	5.59	9.81
1.186	2.24	7.67	5.55	9.75
1.185	2.2	7.63	5.51	9.69
1.184	2.16	7.58	5.47	9.63
1.183	2.11	7.53	5.43	9.57
1.182	2.07	7.49	5.39	9.51
1.181	2.04	7.45	5.35	9.45
1.18	2	7.41	5.32	9.4
1.179	1.96	7.37	5.28	9.35
1.178	1.93	7.33	5.25	9.29
1.177	1.89	7.29	5.21	9.24
1.176	1.86	7.25	5.18	9.19
1.175	1.82	7.21	5.15	9.14
1.174	1.79	7.18	5.12	9.1
1.173	1.76	7.14	5.09	9.05
1.172	1.73	7.11	5.06	9
1.171	1.7	7.07	5.03	8.96
1.17	1.67	7.04	5	8.91
1.169	1.64	7	4.97	8.87
1.168	1.62	6.97	4.94	8.83
1.167	1.59	6.94	4.92	8.78
1.166	1.56	6.91	4.89	8.74
1.165	1.54	6.88	4.87	8.7
1.164	1.51	6.85	4.84	8.66
1.163	1.49	6.82	4.82	8.63
1.162	1.46	6.79	4.79	8.59
1.161	1.44	6.76	4.77	8.55
1.16	1.42	6.73	4.75	8.52
1.159	1.39	6.7	4.72	8.48
1.158	1.37	6.67	4.7	8.44
1.157	1.35	6.65	4.68	8.41
1.156	1.33	6.62	4.66	8.37
1.155	1.31	6.59	4.64	8.34
1.154	1.29	6.57	4.62	8.31
1.153	1.27	6.54	4.6	8.27
1.152	1.25	6.52	4.58	8.24
1.151	1.23	6.49	4.56	8.21
1.15	1.21	6.47	4.54	8.18
1.149	1.19	6.44	4.52	8.15
1.148	1.18	6.42	4.5	8.12
1.147	1.16	6.39	4.48	8.09
1.146	1.14	6.37	4.46	8.06
1.145	1.13	6.35	4.45	8.03
1.144	1.11	6.32	4.43	8
1.143	1.09	6.3	4.41	7.98
1.142	1.08	6.28	4.4	7.95
1.141	1.06	6.26	4.38	7.92
1.14	1.05	6.23	4.36	7.89
1.139	1.03	6.21	4.35	7.86
1.138	1.02	6.19	4.33	7.84
1.137	1	6.17	4.31	7.81
1.136	0.989	6.15	4.3	7.78
1.135	0.975	6.13	4.28	7.76
1.134	0.962	6.11	4.27	7.74
1.133	0.948	6.09	4.25	7.71
1.132	0.935	6.07	4.24	7.69
1.131	0.923	6.05	4.23	7.66
1.13	0.91	6.03	4.21	7.64
1.129	0.898	6.01	4.2	7.62
1.128	0.886	5.99	4.18	7.59
1.127	0.873	5.97	4.17	7.57
1.126	0.862	5.95	4.16	7.55
1.125	0.85	5.93	4.14	7.52
1.124	0.839	5.91	4.13	7.5
1.123	0.828	5.89	4.12	7.48
1.122	0.817	5.87	4.1	7.46
1.121	0.806	5.85	4.09	7.44
1.12	0.795	5.84	4.08	7.42
1.119	0.785	5.82	4.07	7.4
1.118	0.775	5.8	4.05	7.38
1.117	0.765	5.78	4.04	7.36
1.116	0.754	5.76	4.03	7.33
1.115	0.745	5.75	4.02	7.32
1.114	0.735	5.73	4	7.3
1.113	0.726	5.71	3.99	7.27
1.112	0.717	5.69	3.98	7.26
1.111	0.707	5.68	3.97	7.24
1.11	0.698	5.66	3.96	7.22
1.109	0.69	5.64	3.95	7.2
1.108	0.681	5.62	3.94	7.18
1.107	0.672	5.61	3.92	7.16
1.106	0.664	5.59	3.91	7.15
1.105	0.655	5.57	3.9	7.13
1.104	0.647	5.56	3.89	7.11
1.103	0.639	5.54	3.88	7.09
1.102	0.631	5.52	3.87	7.07
1.101	0.623	5.51	3.86	7.05
1.1	0.615	5.49	3.85	7.04
1.099	0.608	5.48	3.84	7.02
1.098	0.6	5.46	3.83	7
1.097	0.593	5.44	3.82	6.99
1.096	0.586	5.43	3.81	6.97
1.095	0.578	5.41	3.8	6.95
1.094	0.571	5.39	3.79	6.93
1.093	0.565	5.38	3.78	6.92
1.092	0.557	5.36	3.77	6.9
1.091	0.551	5.35	3.76	6.89
1.09	0.544	5.33	3.75	6.87
1.089	0.537	5.32	3.74	6.85
1.088	0.531	5.3	3.73	6.84
1.087	0.524	5.28	3.72	6.82
1.086	0.518	5.27	3.71	6.81
1.085	0.512	5.25	3.7	6.79
1.084	0.506	5.24	3.69	6.77
1.083	0.5	5.22	3.68	6.76
1.082	0.494	5.21	3.67	6.74
1.081	0.488	5.19	3.66	6.73
1.08	0.482	5.18	3.65	6.71
1.079	0.476	5.16	3.64	6.69
1.078	0.47	5.14	3.63	6.68
1.077	0.465	5.13	3.63	6.66
1.076	0.459	5.11	3.62	6.65
1.075	0.454	5.1	3.61	6.63
1.074	0.448	5.08	3.6	6.62
1.073	0.443	5.07	3.59	6.6
1.072	0.438	5.05	3.58	6.59
1.071	0.432	5.04	3.57	6.58
1.07	0.427	5.02	3.56	6.56
1.069	0.422	5.01	3.55	6.55
1.068	0.417	4.99	3.54	6.53
1.067	0.412	4.98	3.53	6.52
1.066	0.407	4.96	3.53	6.5
1.065	0.402	4.95	3.52	6.49
1.064	0.398	4.93	3.51	6.47
1.063	0.393	4.92	3.5	6.46
1.062	0.388	4.9	3.49	6.44
1.061	0.384	4.89	3.48	6.43
1.06	0.379	4.87	3.47	6.41
1.059	0.375	4.86	3.46	6.4
1.058	0.37	4.84	3.45	6.39
1.057	0.366	4.83	3.45	6.37
1.056	0.361	4.81	3.44	6.36
1.055	0.357	4.8	3.43	6.34
1.054	0.353	4.78	3.42	6.33
1.053	0.349	4.77	3.41	6.31
1.052	0.345	4.75	3.4	6.3
1.051	0.341	4.74	3.39	6.29
1.05	0.336	4.72	3.38	6.27
1.049	0.332	4.71	3.38	6.26
1.048	0.329	4.69	3.37	6.24
1.047	0.324	4.68	3.36	6.23
1.046	0.321	4.66	3.35	6.22
1.045	0.317	4.65	3.34	6.2
1.044	0.313	4.63	3.33	6.19
1.043	0.309	4.62	3.32	6.17
1.042	0.305	4.6	3.32	6.16
1.041	0.302	4.59	3.31	6.15
1.04	0.298	4.57	3.3	6.13
1.039	0.294	4.56	3.29	6.12
1.038	0.291	4.54	3.28	6.11
1.037	0.287	4.53	3.27	6.09
1.036	0.284	4.51	3.26	6.08
1.035	0.281	4.5	3.25	6.06
1.034	0.277	4.48	3.25	6.05
1.033	0.273	4.47	3.24	6.04
1.032	0.27	4.45	3.23	6.02
1.031	0.267	4.44	3.22	6.01
1.03	0.264	4.42	3.21	5.99
1.029	0.26	4.41	3.2	5.98
1.028	0.257	4.39	3.19	5.97
1.027	0.254	4.38	3.18	5.95
1.026	0.251	4.36	3.18	5.94
1.025	0.248	4.34	3.17	5.93
1.024	0.244	4.33	3.16	5.91
1.023	0.241	4.31	3.15	5.9
1.022	0.238	4.3	3.14	5.89
1.021	0.235	4.28	3.13	5.87
1.02	0.232	4.27	3.12	5.86
1.019	0.229	4.25	3.11	5.85
1.018	0.226	4.24	3.1	5.83
1.017	0.223	4.22	3.09	5.82
1.016	0.221	4.21	3.09	5.8
1.015	0.218	4.19	3.08	5.79
1.014	0.215	4.17	3.07	5.78
1.013	0.213	4.16	3.06	5.76
1.012	0.209	4.14	3.05	5.75
1.011	0.207	4.13	3.04	5.73
1.01	0.204	4.11	3.03	5.72
1.009	0.201	4.1	3.02	5.71
1.008	0.199	4.08	3.01	5.69
1.007	0.196	4.07	3	5.68
1.006	0.194	4.05	2.99	5.66
1.005	0.191	4.03	2.99	5.65
1.004	0.188	4.02	2.98	5.64
1.003	0.186	4	2.97	5.62
1.002	0.183	3.99	2.96	5.61
1.001	0.181	3.97	2.95	5.59
1	0.178	3.96	2.94	5.58
0.999	0.176	3.94	2.93	5.57
0.998	0.173	3.92	2.92	5.55
0.997	0.171	3.91	2.91	5.54
0.996	0.168	3.89	2.9	5.52
0.995	0.166	3.88	2.89	5.51
0.994	0.164	3.86	2.88	5.5
0.993	0.161	3.84	2.87	5.48
0.992	0.159	3.83	2.86	5.47
0.991	0.157	3.81	2.85	5.45
0.99	0.154	3.8	2.84	5.44
0.989	0.152	3.78	2.83	5.42
0.988	0.15	3.76	2.82	5.41
0.987	0.148	3.75	2.81	5.4
0.986	0.145	3.73	2.8	5.38
0.985	0.143	3.71	2.79	5.37
0.984	0.141	3.7	2.78	5.35
0.983	0.139	3.68	2.77	5.34
0.982	0.137	3.67	2.76	5.32
0.981	0.135	3.65	2.75	5.31
0.98	0.132	3.63	2.74	5.29
0.979	0.13	3.62	2.73	5.28
0.978	0.128	3.6	2.72	5.27
0.977	0.126	3.58	2.71	5.25
0.976	0.124	3.57	2.7	5.24
0.975	0.122	3.55	2.69	5.22
0.974	0.12	3.53	2.68	5.21
0.973	0.118	3.52	2.67	5.19
0.972	0.116	3.5	2.66	5.18
0.971	0.114	3.48	2.65	5.16
0.97	0.112	3.47	2.64	5.15
0.969	0.11	3.45	2.63	5.13
0.968	0.109	3.43	2.62	5.12
0.967	0.106	3.42	2.61	5.1
0.966	0.105	3.4	2.6	5.09
0.965	0.103	3.38	2.59	5.07
0.964	0.101	3.37	2.58	5.06
0.963	0.0993	3.35	2.57	5.04
0.962	0.0977	3.33	2.56	5.03
0.961	0.0956	3.32	2.55	5.01
0.96	0.0938	3.3	2.54	5
0.959	0.092	3.28	2.52	4.98
0.958	0.0904	3.27	2.51	4.97
0.957	0.0886	3.25	2.5	4.95
0.956	0.0868	3.23	2.49	4.94
0.955	0.0853	3.22	2.48	4.92
0.954	0.0835	3.2	2.47	4.91
0.953	0.0817	3.18	2.46	4.89
0.952	0.0804	3.17	2.45	4.88
0.951	0.0783	3.15	2.44	4.86
0.95	0.0769	3.13	2.43	4.84
0.949	0.0754	3.11	2.42	4.83
0.948	0.0735	3.1	2.4	4.81
0.947	0.0719	3.08	2.39	4.8
0.946	0.0705	3.06	2.38	4.78
0.945	0.0688	3.05	2.37	4.76
0.944	0.0673	3.03	2.36	4.75
0.943	0.0657	3.01	2.35	4.73
0.942	0.0643	2.99	2.34	4.72
0.941	0.0627	2.98	2.32	4.7
0.94	0.061	2.96	2.31	4.69
0.939	0.06	2.94	2.3	4.67
0.938	0.0583	2.93	2.29	4.66
0.937	0.0567	2.91	2.28	4.64
0.936	0.0556	2.89	2.27	4.62
0.935	0.0538	2.87	2.26	4.61
0.934	0.0525	2.86	2.24	4.59
0.933	0.0511	2.84	2.23	4.57
0.932	0.0496	2.82	2.22	4.56
0.931	0.0483	2.81	2.21	4.54
0.93	0.0471	2.79	2.2	4.53
0.929	0.0455	2.77	2.18	4.51
0.928	0.0442	2.75	2.17	4.49
0.927	0.0429	2.74	2.16	4.47
0.926	0.0417	2.72	2.15	4.46
0.925	0.0404	2.7	2.14	4.44
0.924	0.0389	2.68	2.12	4.42
0.923	0.038	2.67	2.11	4.41
0.922	0.0364	2.65	2.1	4.39
0.921	0.0349	2.63	2.09	4.37
0.92	0.0342	2.62	2.08	4.36
0.919	0.0326	2.6	2.06	4.34
0.918	0.0314	2.58	2.05	4.32
0.917	0.0304	2.56	2.04	4.31
0.916	0.0289	2.55	2.03	4.29
0.915	0.0277	2.53	2.02	4.27
0.914	0.0268	2.51	2	4.25
0.913	0.0253	2.49	1.99	4.24
0.912	0.0244	2.48	1.98	4.22
0.911	0.023	2.46	1.97	4.2
0.91	0.022	2.44	1.95	4.18
0.909	0.0207	2.43	1.94	4.17
0.908	0.0194	2.41	1.93	4.15
0.907	0.0186	2.39	1.92	4.13
0.906	0.0175	2.37	1.9	4.12
0.905	0.0161	2.36	1.89	4.1
0.904	0.0155	2.34	1.88	4.09
0.903	0.0139	2.32	1.87	4.07
0.902	0.013	2.3	1.85	4.06
0.901	0.0121	2.29	1.84	4.04
0.9	0.0107	2.27	1.83	4.02
0.899	0.00989	2.25	1.82	4.01
0.898	0.00893	2.24	1.8	3.99
0.897	0.00753	2.22	1.79	3.97
0.896	0.00682	2.2	1.78	3.95
0.895	0.00553	2.19	1.77	3.94
0.894	0.00465	2.17	1.75	3.92
0.893	0.00364	2.15	1.74	3.9
0.892	0.00262	2.13	1.73	3.88
0.891	0.00175	2.12	1.72	3.86
0.89	0.00056	2.1	1.7	3.84
0.889	-0.000656	2.08	1.69	3.82
0.888	-0.00109	2.07	1.68	3.8
0.887	-0.00238	2.05	1.67	3.79
0.886	-0.00328	2.03	1.65	3.77
0.885	-0.00416	2.02	1.64	3.75
0.884	-0.00526	2	1.63	3.73
0.883	-0.00627	1.98	1.61	3.71
0.882	-0.00691	1.97	1.6	3.69
0.881	-0.00815	1.95	1.59	3.67
0.88	-0.00866	1.93	1.58	3.65
0.879	-0.00993	1.92	1.56	3.64
0.878	-0.0106	1.9	1.55	3.62
0.877	-0.0117	1.88	1.54	3.6
0.876	-0.0126	1.87	1.53	3.58
0.875	-0.0134	1.85	1.51	3.56
0.874	-0.0142	1.83	1.5	3.54
0.873	-0.0152	1.82	1.49	3.52
0.872	-0.0157	1.8	1.47	3.5
0.871	-0.0171	1.78	1.46	3.48
0.87	-0.0178	1.77	1.45	3.46
0.869	-0.0185	1.75	1.44	3.44
0.868	-0.0195	1.74	1.42	3.42
0.867	-0.0202	1.72	1.41	3.4
0.866	-0.0209	1.7	1.4	3.38
0.865	-0.022	1.69	1.39	3.36
0.864	-0.0226	1.67	1.37	3.34
0.863	-0.0236	1.65	1.36	3.32
0.862	-0.0241	1.64	1.35	3.3
0.861	-0.0251	1.62	1.33	3.28
0.86	-0.026	1.61	1.32	3.26
0.859	-0.0264	1.59	1.31	3.24
0.858	-0.0275	1.57	1.3	3.22
0.857	-0.0285	1.56	1.28	3.2
0.856	-0.0288	1.54	1.27	3.18
0.855	-0.0299	1.53	1.26	3.15
0.854	-0.0305	1.51	1.25	3.13
0.853	-0.0312	1.5	1.23	3.11
0.852	-0.0321	1.48	1.22	3.09
0.851	-0.0329	1.46	1.21	3.07
0.85	-0.0334	1.45	1.2	3.05
0.849	-0.0344	1.43	1.18	3.03
0.848	-0.0348	1.42	1.17	3.01
0.847	-0.0358	1.4	1.16	2.99
0.846	-0.0364	1.39	1.15	2.97
0.845	-0.0373	1.37	1.13	2.94
0.844	-0.038	1.36	1.12	2.92
0.843	-0.0386	1.34	1.11	2.9
0.842	-0.0392	1.33	1.1	2.88
0.841	-0.0402	1.31	1.08	2.86
0.84	-0.0405	1.3	1.07	2.83
0.839	-0.0417	1.28	1.06	2.81
0.838	-0.0421	1.27	1.05	2.79
0.837	-0.0427	1.25	1.04	2.77
0.836	-0.0437	1.24	1.02	2.75
0.835	-0.0442	1.22	1.01	2.73
0.834	-0.0446	1.21	0.998	2.7
0.833	-0.0457	1.19	0.986	2.68
0.832	-0.0461	1.18	0.974	2.66
0.831	-0.047	1.16	0.962	2.64
0.83	-0.0474	1.15	0.95	2.61
0.829	-0.0481	1.13	0.938	2.59
0.828	-0.049	1.12	0.926	2.57
0.827	-0.0493	1.11	0.915	2.55
0.826	-0.0501	1.09	0.903	2.52
0.825	-0.0511	1.08	0.891	2.5
0.824	-0.0512	1.06	0.879	2.48
0.823	-0.0521	1.05	0.868	2.45
0.822	-0.0526	1.04	0.856	2.43
0.821	-0.0531	1.02	0.844	2.41
0.82	-0.054	1.01	0.833	2.38
0.819	-0.0555	0.992	0.82	2.36
0.818	-0.0552	0.979	0.809	2.34
0.817	-0.056	0.965	0.798	2.31
0.816	-0.0563	0.952	0.787	2.29
0.815	-0.0571	0.938	0.775	2.27
0.814	-0.0574	0.925	0.764	2.24
0.813	-0.0584	0.911	0.753	2.22
0.812	-0.0589	0.897	0.741	2.2
0.811	-0.0593	0.885	0.731	2.18
0.81	-0.0598	0.871	0.719	2.15
0.809	-0.0608	0.858	0.708	2.13
0.808	-0.0607	0.845	0.697	2.11
0.807	-0.0619	0.832	0.686	2.08
0.806	-0.0623	0.819	0.675	2.06
0.805	-0.0628	0.807	0.665	2.04
0.804	-0.0635	0.793	0.654	2.01
0.803	-0.0641	0.781	0.643	1.99
0.802	-0.0644	0.768	0.632	1.97
0.801	-0.0652	0.756	0.622	1.95
0.8	-0.0657	0.743	0.611	1.92
0.799	-0.0663	0.731	0.601	1.9
0.798	-0.0666	0.718	0.59	1.87
0.797	-0.0673	0.706	0.58	1.85
0.796	-0.068	0.694	0.57	1.83
0.795	-0.0682	0.682	0.56	1.8
0.794	-0.069	0.67	0.549	1.78
0.793	-0.0697	0.658	0.539	1.76
0.792	-0.0698	0.647	0.529	1.73
0.791	-0.0707	0.635	0.519	1.71
0.79	-0.071	0.623	0.509	1.69
0.789	-0.0715	0.612	0.5	1.66
0.788	-0.0722	0.6	0.49	1.64
0.787	-0.0728	0.589	0.48	1.61
0.786	-0.0731	0.577	0.471	1.59
0.785	-0.0738	0.566	0.461	1.57
0.784	-0.0739	0.555	0.451	1.54
0.783	-0.0748	0.544	0.442	1.52
0.782	-0.0751	0.533	0.433	1.5
0.781	-0.0759	0.522	0.423	1.47
0.78	-0.0763	0.511	0.414	1.45
0.779	-0.0766	0.501	0.405	1.43
0.778	-0.0772	0.49	0.396	1.4
0.777	-0.0779	0.479	0.387	1.38
0.776	-0.0781	0.469	0.378	1.36
0.775	-0.0789	0.459	0.369	1.34
0.774	-0.0792	0.448	0.36	1.31
0.773	-0.0798	0.438	0.352	1.29
0.772	-0.0803	0.428	0.343	1.27
0.771	-0.0806	0.418	0.335	1.25
0.77	-0.0811	0.409	0.327	1.22
0.769	-0.0818	0.399	0.318	1.2
0.768	-0.0822	0.389	0.31	1.18
0.767	-0.0827	0.379	0.302	1.16
0.766	-0.083	0.37	0.294	1.14
0.765	-0.0838	0.361	0.286	1.12
0.764	-0.0842	0.351	0.277	1.09
0.763	-0.0845	0.343	0.27	1.07
0.762	-0.0851	0.333	0.262	1.05
0.761	-0.0858	0.324	0.254	1.03
0.76	-0.0857	0.315	0.247	1.01
0.759	-0.0866	0.306	0.239	0.985
0.758	-0.0868	0.298	0.232	0.965
0.757	-0.0872	0.289	0.224	0.945
0.756	-0.0879	0.28	0.217	0.924
0.755	-0.0884	0.272	0.21	0.905
0.754	-0.0886	0.264	0.203	0.886
0.753	-0.0893	0.256	0.196	0.866
0.752	-0.0894	0.248	0.189	0.847
0.751	-0.0901	0.24	0.182	0.828
0.75	-0.0904	0.232	0.175	0.81
0.749	-0.0911	0.224	0.169	0.79
0.748	-0.0916	0.216	0.162	0.77
0.747	-0.0916	0.209	0.156	0.753
0.746	-0.0921	0.201	0.149	0.734
0.745	-0.0928	0.194	0.143	0.715
0.744	-0.0929	0.187	0.137	0.698
0.743	-0.0937	0.18	0.13	0.679
0.742	-0.0941	0.172	0.124	0.661
0.741	-0.0943	0.166	0.118	0.645
0.74	-0.0949	0.158	0.112	0.627
0.739	-0.0952	0.152	0.107	0.612
0.738	-0.0954	0.145	0.101	0.596
0.737	-0.0961	0.139	0.0951	0.579
0.736	-0.0965	0.132	0.0894	0.563
0.735	-0.097	0.126	0.0839	0.547
0.734	-0.0972	0.119	0.0786	0.532
0.733	-0.0977	0.113	0.0733	0.516
0.732	-0.0983	0.107	0.0678	0.499
0.731	-0.0983	0.101	0.063	0.484
0.73	-0.099	0.095	0.0577	0.469
0.729	-0.0995	0.0894	0.0525	0.454
0.728	-0.0995	0.0838	0.048	0.439
0.727	-0.1	0.078	0.0429	0.424
0.726	-0.101	0.0723	0.0384	0.411
0.725	-0.101	0.0673	0.034	0.396
0.724	-0.102	0.0615	0.029	0.382
0.723	-0.102	0.0566	0.0247	0.37
0.722	-0.102	0.0514	0.0204	0.357
0.721	-0.103	0.0463	0.016	0.344
0.72	-0.103	0.0414	0.0119	0.333
0.719	-0.103	0.0367	0.00752	0.321
0.718	-0.104	0.0318	0.00356	0.308
0.717	-0.105	0.027	-0.000943	0.297
0.716	-0.105	0.0221	-0.00479	0.285
0.715	-0.105	0.0182	-0.00835	0.274
0.714	-0.105	0.0134	-0.0123	0.262
0.713	-0.106	0.00916	-0.0162	0.252
0.712	-0.106	0.00505	-0.0195	0.241
0.711	-0.107	0.000619	-0.0233	0.23
0.71	-0.107	-0.0036	-0.0269	0.219
0.709	-0.107	-0.00726	-0.03	0.21
0.708	-0.108	-0.0117	-0.0337	0.201
0.707	-0.108	-0.015	-0.0367	0.191
0.706	-0.108	-0.0189	-0.0399	0.182
0.705	-0.109	-0.0226	-0.0433	0.174
0.704	-0.109	-0.0265	-0.0464	0.164
0.703	-0.11	-0.0299	-0.0495	0.155
0.702	-0.11	-0.0334	-0.0522	0.146
0.701	-0.11	-0.0365	-0.0552	0.139
0.7	-0.111	-0.0403	-0.0582	0.128
0.699	-0.111	-0.0429	-0.0605	0.122
0.698	-0.111	-0.0467	-0.0635	0.113
0.697	-0.112	-0.0497	-0.0663	0.104
0.696	-0.112	-0.0526	-0.0686	0.097
0.695	-0.113	-0.0555	-0.0714	0.0896
0.694	-0.113	-0.0586	-0.0736	0.0816
0.693	-0.113	-0.0611	-0.0759	0.074
0.692	-0.114	-0.0644	-0.0786	0.0665
0.691	-0.114	-0.0668	-0.0809	0.058
0.69	-0.114	-0.0694	-0.083	0.0519
0.689	-0.115	-0.072	-0.0855	0.0452
0.688	-0.115	-0.0746	-0.0874	0.0394
0.687	-0.115	-0.0769	-0.0896	0.033
0.686	-0.116	-0.0795	-0.0914	0.0269
0.685	-0.116	-0.0819	-0.0937	0.021
0.684	-0.116	-0.0845	-0.0957	0.0162
0.683	-0.117	-0.086	-0.0973	0.0103
0.682	-0.117	-0.0887	-0.099	0.00504
0.681	-0.118	-0.0907	-0.101	-0.00063
0.68	-0.117	-0.0926	-0.103	-0.00489
0.679	-0.118	-0.0949	-0.105	-0.01
0.678	-0.118	-0.0969	-0.106	-0.0151
0.677	-0.119	-0.0984	-0.108	-0.0193
0.676	-0.119	-0.101	-0.109	-0.0237
0.675	-0.119	-0.102	-0.111	-0.028
0.674	-0.12	-0.104	-0.112	-0.0325
0.673	-0.12	-0.106	-0.114	-0.036
0.672	-0.12	-0.108	-0.115	-0.0403
0.671	-0.121	-0.109	-0.117	-0.0447
0.67	-0.121	-0.111	-0.118	-0.0484
0.669	-0.121	-0.112	-0.119	-0.0518
0.668	-0.122	-0.114	-0.12	-0.0552
0.667	-0.122	-0.115	-0.122	-0.0586
0.666	-0.123	-0.117	-0.123	-0.0635
0.665	-0.123	-0.118	-0.124	-0.0667
0.664	-0.123	-0.119	-0.125	-0.0694
0.663	-0.124	-0.121	-0.127	-0.0734
0.662	-0.124	-0.122	-0.127	-0.076
0.661	-0.124	-0.123	-0.128	-0.079
0.66	-0.125	-0.125	-0.13	-0.0812
0.659	-0.125	-0.126	-0.131	-0.0849
0.658	-0.125	-0.127	-0.132	-0.0871
0.657	-0.126	-0.128	-0.133	-0.0903
0.656	-0.126	-0.129	-0.133	-0.0929
0.655	-0.126	-0.13	-0.134	-0.0949
0.654	-0.126	-0.131	-0.135	-0.0972
0.653	-0.127	-0.132	-0.136	-0.101
0.652	-0.127	-0.134	-0.137	-0.104
0.651	-0.127	-0.134	-0.138	-0.106
0.65	-0.128	-0.135	-0.139	-0.107
0.649	-0.128	-0.136	-0.14	-0.11
0.648	-0.128	-0.137	-0.14	-0.111
0.647	-0.129	-0.138	-0.141	-0.115
0.646	-0.129	-0.139	-0.142	-0.117
0.645	-0.129	-0.139	-0.142	-0.118
0.644	-0.13	-0.141	-0.143	-0.12
0.643	-0.13	-0.141	-0.144	-0.122
0.642	-0.13	-0.142	-0.144	-0.124
0.641	-0.131	-0.143	-0.145	-0.126
0.64	-0.131	-0.143	-0.146	-0.128
0.639	-0.131	-0.144	-0.146	-0.13
0.638	-0.132	-0.145	-0.147	-0.131
0.637	-0.132	-0.145	-0.148	-0.133
0.636	-0.132	-0.146	-0.148	-0.134
0.635	-0.133	-0.146	-0.148	-0.136
0.634	-0.133	-0.147	-0.149	-0.138
0.633	-0.133	-0.148	-0.15	-0.139
0.632	-0.133	-0.148	-0.15	-0.141
0.631	-0.134	-0.149	-0.151	-0.142
0.63	-0.134	-0.15	-0.151	-0.144
0.629	-0.134	-0.15	-0.152	-0.144
0.628	-0.135	-0.151	-0.153	-0.146
0.627	-0.135	-0.151	-0.153	-0.148
0.626	-0.135	-0.152	-0.154	-0.149
0.625	-0.136	-0.152	-0.154	-0.15
0.624	-0.136	-0.153	-0.154	-0.151
0.623	-0.136	-0.153	-0.155	-0.152
0.622	-0.137	-0.154	-0.155	-0.153
0.621	-0.137	-0.154	-0.156	-0.155
0.62	-0.137	-0.155	-0.156	-0.156
0.619	-0.137	-0.155	-0.157	-0.157
0.618	-0.138	-0.156	-0.157	-0.158
0.617	-0.138	-0.156	-0.158	-0.16
0.616	-0.138	-0.157	-0.158	-0.159
0.615	-0.139	-0.157	-0.159	-0.162
0.614	-0.139	-0.158	-0.159	-0.164
0.613	-0.139	-0.158	-0.16	-0.164
0.612	-0.14	-0.159	-0.16	-0.166
0.611	-0.14	-0.159	-0.16	-0.166
0.61	-0.14	-0.159	-0.161	-0.166
0.609	-0.141	-0.16	-0.161	-0.168
0.608	-0.141	-0.16	-0.162	-0.169
0.607	-0.141	-0.161	-0.162	-0.171
0.606	-0.142	-0.161	-0.162	-0.171
0.605	-0.142	-0.161	-0.163	-0.171
0.604	-0.142	-0.162	-0.163	-0.172
0.603	-0.142	-0.162	-0.163	-0.173
0.602	-0.143	-0.163	-0.164	-0.174
0.601	-0.143	-0.163	-0.164	-0.176
0.6	-0.143	-0.163	-0.164	-0.176
0.599	-0.144	-0.164	-0.165	-0.177
0.598	-0.144	-0.164	-0.165	-0.178
0.597	-0.144	-0.164	-0.166	-0.178
0.596	-0.145	-0.165	-0.166	-0.18
0.595	-0.145	-0.165	-0.166	-0.18
0.594	-0.145	-0.165	-0.167	-0.182
0.593	-0.146	-0.166	-0.167	-0.181
0.592	-0.146	-0.166	-0.167	-0.182
0.591	-0.146	-0.166	-0.168	-0.183
0.59	-0.146	-0.167	-0.168	-0.183
0.589	-0.147	-0.167	-0.169	-0.185
0.588	-0.147	-0.168	-0.169	-0.186
0.587	-0.147	-0.168	-0.169	-0.186
0.586	-0.148	-0.168	-0.17	-0.187
0.585	-0.148	-0.169	-0.17	-0.188
0.584	-0.148	-0.169	-0.17	-0.188
0.583	-0.149	-0.169	-0.171	-0.19
0.582	-0.149	-0.17	-0.171	-0.191
0.581	-0.149	-0.17	-0.171	-0.19
0.58	-0.15	-0.17	-0.172	-0.191
0.579	-0.15	-0.17	-0.172	-0.191
0.578	-0.15	-0.171	-0.172	-0.192
0.577	-0.151	-0.171	-0.173	-0.194
0.576	-0.151	-0.172	-0.173	-0.195
0.575	-0.151	-0.172	-0.174	-0.195
0.574	-0.151	-0.172	-0.174	-0.195
0.573	-0.152	-0.172	-0.174	-0.196
0.572	-0.152	-0.173	-0.175	-0.197
0.571	-0.152	-0.173	-0.175	-0.198
0.57	-0.153	-0.173	-0.175	-0.198
0.569	-0.153	-0.174	-0.176	-0.2
0.568	-0.153	-0.174	-0.176	-0.199
0.567	-0.154	-0.174	-0.177	-0.2
0.566	-0.154	-0.175	-0.177	-0.2
0.565	-0.154	-0.175	-0.177	-0.201
0.564	-0.154	-0.175	-0.177	-0.201
0.563	-0.155	-0.176	-0.178	-0.203
0.562	-0.155	-0.176	-0.178	-0.203
0.561	-0.156	-0.176	-0.179	-0.204
0.56	-0.156	-0.177	-0.179	-0.204
0.559	-0.156	-0.177	-0.179	-0.205
0.558	-0.156	-0.177	-0.179	-0.205
0.557	-0.157	-0.178	-0.18	-0.207
0.556	-0.157	-0.178	-0.18	-0.207
0.555	-0.157	-0.178	-0.18	-0.207
0.554	-0.157	-0.179	-0.181	-0.208
0.553	-0.158	-0.179	-0.181	-0.208
0.552	-0.158	-0.179	-0.181	-0.209
0.551	-0.159	-0.18	-0.182	-0.21
0.55	-0.159	-0.18	-0.182	-0.211
0.549	-0.159	-0.18	-0.182	-0.211
0.548	-0.159	-0.181	-0.183	-0.211
0.547	-0.16	-0.181	-0.183	-0.211
0.546	-0.16	-0.181	-0.183	-0.212
0.545	-0.16	-0.182	-0.184	-0.213
0.544	-0.16	-0.182	-0.184	-0.213
0.543	-0.161	-0.182	-0.185	-0.214
0.542	-0.161	-0.182	-0.185	-0.214
0.541	-0.161	-0.183	-0.185	-0.215
0.54	-0.162	-0.183	-0.186	-0.216
0.539	-0.162	-0.183	-0.186	-0.217
0.538	-0.162	-0.184	-0.186	-0.217
0.537	-0.163	-0.184	-0.187	-0.218
0.536	-0.163	-0.184	-0.187	-0.218
0.535	-0.163	-0.185	-0.188	-0.219
0.534	-0.163	-0.185	-0.188	-0.219
0.533	-0.164	-0.185	-0.188	-0.22
0.532	-0.164	-0.186	-0.189	-0.22
0.531	-0.164	-0.186	-0.189	-0.222
0.53	-0.164	-0.186	-0.189	-0.222
0.529	-0.165	-0.187	-0.19	-0.222
0.528	-0.165	-0.187	-0.19	-0.222
0.527	-0.165	-0.187	-0.19	-0.223
0.526	-0.166	-0.188	-0.191	-0.223
0.525	-0.166	-0.188	-0.191	-0.224
0.524	-0.166	-0.189	-0.191	-0.225
0.523	-0.166	-0.189	-0.192	-0.225
0.522	-0.167	-0.189	-0.192	-0.226
0.521	-0.167	-0.19	-0.193	-0.226
0.52	-0.167	-0.19	-0.193	-0.226
0.519	-0.168	-0.19	-0.193	-0.228
0.518	-0.168	-0.19	-0.194	-0.228
0.517	-0.168	-0.191	-0.194	-0.228
0.516	-0.169	-0.191	-0.194	-0.229
0.515	-0.169	-0.191	-0.195	-0.229
0.514	-0.169	-0.191	-0.195	-0.23
0.513	-0.17	-0.192	-0.195	-0.23
0.512	-0.17	-0.193	-0.196	-0.232
0.511	-0.17	-0.193	-0.196	-0.232
0.51	-0.17	-0.193	-0.196	-0.233
0.509	-0.171	-0.193	-0.197	-0.233
0.508	-0.171	-0.194	-0.197	-0.234
0.507	-0.171	-0.194	-0.197	-0.234
0.506	-0.172	-0.194	-0.198	-0.235
0.505	-0.172	-0.195	-0.199	-0.235
0.504	-0.172	-0.195	-0.199	-0.236
0.503	-0.173	-0.196	-0.199	-0.237
0.502	-0.173	-0.196	-0.199	-0.237
0.501	-0.173	-0.196	-0.2	-0.237
0.5	-0.174	-0.196	-0.2	-0.239
0.499	-0.174	-0.197	-0.201	-0.239
0.498	-0.174	-0.197	-0.201	-0.239
0.497	-0.174	-0.198	-0.201	-0.24
0.496	-0.174	-0.198	-0.201	-0.24
0.495	-0.175	-0.198	-0.202	-0.241
0.494	-0.175	-0.198	-0.202	-0.241
0.493	-0.176	-0.199	-0.203	-0.242
0.492	-0.176	-0.199	-0.203	-0.243
0.491	-0.176	-0.199	-0.203	-0.243
0.49	-0.176	-0.2	-0.204	-0.243
0.489	-0.177	-0.2	-0.204	-0.244
0.488	-0.177	-0.2	-0.204	-0.244
0.487	-0.178	-0.201	-0.205	-0.246
0.486	-0.178	-0.201	-0.205	-0.247
0.485	-0.178	-0.202	-0.206	-0.247
0.484	-0.178	-0.202	-0.206	-0.248
0.483	-0.179	-0.202	-0.206	-0.248
0.482	-0.179	-0.202	-0.207	-0.248
0.481	-0.179	-0.203	-0.207	-0.249
0.48	-0.179	-0.203	-0.208	-0.249
0.479	-0.18	-0.204	-0.208	-0.25
0.478	-0.18	-0.204	-0.208	-0.25
0.477	-0.18	-0.204	-0.209	-0.251
0.476	-0.181	-0.205	-0.209	-0.252
0.475	-0.181	-0.205	-0.209	-0.252
0.474	-0.182	-0.206	-0.21	-0.253
0.473	-0.182	-0.206	-0.21	-0.254
0.472	-0.182	-0.206	-0.21	-0.254
0.471	-0.183	-0.207	-0.211	-0.255
0.47	-0.183	-0.207	-0.211	-0.255
0.469	-0.183	-0.207	-0.212	-0.256
0.468	-0.184	-0.208	-0.212	-0.257
0.467	-0.184	-0.208	-0.213	-0.257
0.466	-0.184	-0.208	-0.213	-0.257
0.465	-0.185	-0.209	-0.213	-0.258
0.464	-0.185	-0.209	-0.214	-0.258
0.463	-0.185	-0.21	-0.214	-0.259
0.462	-0.185	-0.21	-0.214	-0.26
0.461	-0.186	-0.211	-0.215	-0.261
0.46	-0.186	-0.211	-0.215	-0.262
0.459	-0.187	-0.211	-0.215	-0.262
0.458	-0.187	-0.211	-0.216	-0.262
0.457	-0.187	-0.212	-0.217	-0.263
0.456	-0.187	-0.212	-0.216	-0.264
0.455	-0.188	-0.213	-0.217	-0.264
0.454	-0.188	-0.213	-0.218	-0.265
0.453	-0.189	-0.213	-0.218	-0.266
0.452	-0.189	-0.214	-0.219	-0.267
0.451	-0.19	-0.214	-0.219	-0.267
0.45	-0.19	-0.214	-0.219	-0.267
0.449	-0.191	-0.215	-0.22	-0.267
0.448	-0.191	-0.215	-0.22	-0.269
0.447	-0.192	-0.216	-0.221	-0.27
0.446	-0.192	-0.216	-0.221	-0.27
0.445	-0.192	-0.216	-0.221	-0.27
0.444	-0.193	-0.217	-0.222	-0.271
0.443	-0.193	-0.217	-0.222	-0.271
0.442	-0.193	-0.218	-0.222	-0.272
0.441	-0.194	-0.218	-0.223	-0.273
0.44	-0.194	-0.218	-0.223	-0.273
0.439	-0.194	-0.219	-0.224	-0.275
0.438	-0.194	-0.219	-0.224	-0.274
0.437	-0.195	-0.22	-0.224	-0.275
0.436	-0.195	-0.22	-0.225	-0.277
0.435	-0.196	-0.221	-0.225	-0.277
0.434	-0.196	-0.221	-0.226	-0.278
0.433	-0.196	-0.221	-0.226	-0.279
0.432	-0.196	-0.221	-0.226	-0.279
0.431	-0.197	-0.222	-0.227	-0.28
0.43	-0.197	-0.222	-0.227	-0.28
0.429	-0.198	-0.223	-0.228	-0.281
0.428	-0.198	-0.223	-0.228	-0.282
0.427	-0.198	-0.224	-0.228	-0.282
0.426	-0.199	-0.224	-0.229	-0.283
0.425	-0.199	-0.225	-0.229	-0.285
0.424	-0.199	-0.225	-0.229	-0.284
0.423	-0.2	-0.226	-0.23	-0.285
0.422	-0.201	-0.226	-0.231	-0.286
0.421	-0.201	-0.226	-0.231	-0.286
0.42	-0.201	-0.227	-0.232	-0.287
0.419	-0.202	-0.227	-0.232	-0.288
0.418	-0.202	-0.227	-0.232	-0.289
0.417	-0.203	-0.228	-0.233	-0.29
0.416	-0.203	-0.228	-0.233	-0.29
0.415	-0.203	-0.229	-0.234	-0.291
0.414	-0.204	-0.229	-0.234	-0.291
0.413	-0.204	-0.23	-0.235	-0.292
0.412	-0.205	-0.23	-0.235	-0.292
0.411	-0.205	-0.23	-0.235	-0.293
0.41	-0.206	-0.232	-0.236	-0.296
0.409	-0.206	-0.232	-0.237	-0.296
0.408	-0.206	-0.232	-0.237	-0.297
0.407	-0.207	-0.233	-0.238	-0.298
0.406	-0.207	-0.233	-0.238	-0.298
0.405	-0.207	-0.233	-0.238	-0.299
0.404	-0.208	-0.234	-0.239	-0.301
0.403	-0.209	-0.234	-0.239	-0.3
[truncated: 402 more rows]

## Sheet: Figure 2J
Figure 2J						Figure 2J inset
Time (s)	Current (μA)	Current (μA)	Current (μA)			Time (s)	Current (μA)
0.1	0.0433	0.0502	0.0497			0.1	0.0433
0.2	0.0407	0.0465	0.0451			0.2	0.0407
0.3	0.0389	0.0441	0.0421			0.3	0.0389
0.4	0.0378	0.0424	0.04			0.4	0.0378
0.5	0.0368	0.0412	0.0382			0.5	0.0368
0.6	0.0361	0.0403	0.037			0.6	0.0361
0.7	0.0355	0.0396	0.0359			0.7	0.0355
0.8	0.035	0.0389	0.0349			0.8	0.035
0.9	0.0347	0.0384	0.0342			0.9	0.0347
1	0.0342	0.0379	0.0335			1	0.0342
1.1	0.0339	0.0376	0.0331			1.1	0.0339
1.2	0.0336	0.0372	0.0326			1.2	0.0336
1.3	0.0335	0.0369	0.0321			1.3	0.0335
1.4	0.0333	0.0367	0.0318			1.4	0.0333
1.5	0.0331	0.0364	0.0316			1.5	0.0331
1.6	0.0329	0.0362	0.0313			1.6	0.0329
1.7	0.0327	0.0361	0.0309			1.7	0.0327
1.8	0.0326	0.0359	0.0307			1.8	0.0326
1.9	0.0324	0.0358	0.0306			1.9	0.0324
2	0.0323	0.0356	0.0304			2	0.0323
2.1	0.0321	0.0355	0.0301			2.1	0.0321
2.2	0.0321	0.0353	0.0301			2.2	0.0321
2.3	0.032	0.0352	0.0299			2.3	0.032
2.4	0.0319	0.0353	0.0297			2.4	0.0319
2.5	0.0318	0.035	0.0297			2.5	0.0318
2.6	0.0318	0.0351	0.0297			2.6	0.0318
2.7	0.0317	0.0349	0.0295			2.7	0.0317
2.8	0.0316	0.0349	0.0295			2.8	0.0316
2.9	0.0316	0.0348	0.0293			2.9	0.0316
3	0.0315	0.0347	0.0293			3	0.0315
3.1	0.0314	0.0344	0.0292			3.1	0.0314
3.2	0.0314	0.0347	0.0292			3.2	0.0314
3.3	0.0313	0.0345	0.029			3.3	0.0313
3.4	0.0314	0.0345	0.0292			3.4	0.0314
3.5	0.0312	0.0345	0.0289			3.5	0.0312
3.6	0.0312	0.0344	0.0289			3.6	0.0312
3.7	0.0312	0.0343	0.0288			3.7	0.0312
3.8	0.0312	0.0342	0.0287			3.8	0.0312
3.9	0.0311	0.0343	0.0287			3.9	0.0311
4	0.031	0.0343	0.0287			4	0.031
4.1	0.031	0.034	0.0286			4.1	0.031
4.2	0.031	0.0342	0.0286			4.2	0.031
4.3	0.0309	0.034	0.0284			4.3	0.0309
4.4	0.0308	0.0341	0.0285			4.4	0.0308
4.5	0.0309	0.034	0.0284			4.5	0.0309
4.6	0.0308	0.034	0.0284			4.6	0.0308
4.7	0.0308	0.034	0.0284			4.7	0.0308
4.8	0.0308	0.034	0.0283			4.8	0.0308
4.9	0.0307	0.034	0.0283			4.9	0.0307
5	0.0307	0.0339	0.0282			5	0.0307
5.1	0.0306	0.0339	0.0282			5.1	0.0306
5.2	0.0307	0.0339	0.0281			5.2	0.0307
5.3	0.0307	0.0338	0.0282			5.3	0.0307
5.4	0.0305	0.0338	0.028			5.4	0.0305
5.5	0.0307	0.0338	0.0281			5.5	0.0307
5.6	0.0305	0.0338	0.0281			5.6	0.0305
5.7	0.0305	0.0338	0.028			5.7	0.0305
5.8	0.0304	0.0336	0.0281			5.8	0.0304
5.9	0.0304	0.0336	0.028			5.9	0.0304
6	0.0304	0.0338	0.0279			6	0.0304
6.1	0.0304	0.0336	0.0279			6.1	0.0304
6.2	0.0304	0.0336	0.0279			6.2	0.0304
6.3	0.0303	0.0335	0.0279			6.3	0.0303
6.4	0.0304	0.0336	0.0278			6.4	0.0304
6.5	0.0303	0.0336	0.0278			6.5	0.0303
6.6	0.0303	0.0336	0.0278			6.6	0.0303
6.7	0.0302	0.0335	0.0278			6.7	0.0302
6.8	0.0301	0.0335	0.0278			6.8	0.0301
6.9	0.0302	0.0334	0.0278			6.9	0.0302
7	0.0303	0.0336	0.0278			7	0.0303
7.1	0.0302	0.0334	0.0277			7.1	0.0302
7.2	0.0302	0.0335	0.0278			7.2	0.0302
7.3	0.0301	0.0335	0.0277			7.3	0.0301
7.4	0.0302	0.0334	0.0276			7.4	0.0302
7.5	0.0301	0.0334	0.0276			7.5	0.0301
7.6	0.03	0.0334	0.0276			7.6	0.03
7.7	0.0301	0.0334	0.0277			7.7	0.0301
7.8	0.03	0.0334	0.0277			7.8	0.03
7.9	0.03	0.0333	0.0276			7.9	0.03
8	0.03	0.0334	0.0276			8	0.03
8.1	0.03	0.0332	0.0276			8.1	0.03
8.2	0.03	0.0333	0.0275			8.2	0.03
8.3	0.0299	0.0333	0.0276			8.3	0.0299
8.4	0.0299	0.0334	0.0275			8.4	0.0299
8.5	0.0298	0.0333	0.0276			8.5	0.0298
8.6	0.0299	0.0334	0.0276			8.6	0.0299
8.7	0.0298	0.0331	0.0275			8.7	0.0298
8.8	0.0299	0.0332	0.0275			8.8	0.0299
8.9	0.0297	0.0332	0.0275			8.9	0.0297
9	0.0298	0.0332	0.0275			9	0.0298
9.1	0.0297	0.0333	0.0275			9.1	0.0297
9.2	0.0299	0.0332	0.0274			9.2	0.0299
9.3	0.0297	0.0332	0.0275			9.3	0.0297
9.4	0.0298	0.0331	0.0275			9.4	0.0298
9.5	0.0297	0.0331	0.0276			9.5	0.0297
9.6	0.0297	0.0332	0.0274			9.6	0.0297
9.7	0.0297	0.0331	0.0274			9.7	0.0297
9.8	0.0296	0.0331	0.0275			9.8	0.0296
9.9	0.0297	0.033	0.0274			9.9	0.0297
10	0.0295	0.0331	0.0273			10	0.0295
10.1	0.0297	0.0329	0.0273			10.1	0.0297
10.2	0.0296	0.033	0.0275			10.2	0.0296
10.3	0.0295	0.0329	0.0274			10.3	0.0295
10.4	0.0296	0.033	0.0273			10.4	0.0296
10.5	0.0296	0.0329	0.0274			10.5	0.0296
10.6	0.0295	0.033	0.0274			10.6	0.0295
10.7	0.0294	0.033	0.0273			10.7	0.0294
10.8	0.0296	0.033	0.0272			10.8	0.0296
10.9	0.0296	0.0329	0.0273			10.9	0.0296
11	0.0295	0.033	0.0273			11	0.0295
11.1	0.0293	0.0328	0.0273			11.1	0.0293
11.2	0.0294	0.0331	0.0273			11.2	0.0294
11.3	0.0294	0.0329	0.0273			11.3	0.0294
11.4	0.0295	0.033	0.0273			11.4	0.0295
11.5	0.0294	0.0329	0.0274			11.5	0.0294
11.6	0.0293	0.0329	0.0273			11.6	0.0293
11.7	0.0293	0.0329	0.0273			11.7	0.0293
11.8	0.0294	0.0329	0.0274			11.8	0.0294
11.9	0.0294	0.0328	0.0272			11.9	0.0294
12	0.0293	0.0328	0.0273			12	0.0293
12.1	0.0293	0.0328	0.0273			12.1	0.0293
12.2	0.0293	0.0328	0.0272			12.2	0.0293
12.3	0.0293	0.0328	0.027			12.3	0.0293
12.4	0.0293	0.0327	0.0273			12.4	0.0293
12.5	0.0292	0.0329	0.0272			12.5	0.0292
12.6	0.0292	0.0328	0.0272			12.6	0.0292
12.7	0.0292	0.0327	0.0272			12.7	0.0292
12.8	0.0292	0.0328	0.0273			12.8	0.0292
12.9	0.0291	0.0327	0.027			12.9	0.0291
13	0.0292	0.0328	0.0272			13	0.0292
13.1	0.0292	0.0327	0.0271			13.1	0.0292
13.2	0.0291	0.0327	0.0271			13.2	0.0291
13.3	0.0291	0.0328	0.0271			13.3	0.0291
13.4	0.0291	0.0327	0.0272			13.4	0.0291
13.5	0.0291	0.0327	0.0271			13.5	0.0291
13.6	0.0291	0.0326	0.027			13.6	0.0291
13.7	0.029	0.0327	0.0271			13.7	0.029
13.8	0.0291	0.0327	0.0271			13.8	0.0291
13.9	0.029	0.0326	0.027			13.9	0.029
14	0.029	0.0326	0.0272			14	0.029
14.1	0.0289	0.0326	0.027			14.1	0.0289
14.2	0.0291	0.0327	0.027			14.2	0.0291
14.3	0.0291	0.0326	0.027			14.3	0.0291
14.4	0.029	0.0326	0.027			14.4	0.029
14.5	0.029	0.0325	0.0271			14.5	0.029
14.6	0.0289	0.0327	0.027			14.6	0.0289
14.7	0.029	0.0326	0.027			14.7	0.029
14.8	0.0289	0.0326	0.027			14.8	0.0289
14.9	0.0289	0.0325	0.0268			14.9	0.0289
15	0.0289	0.0326	0.0271			15	0.0289
15.1	0.0288	0.0325	0.0271			15.1	0.0288
15.2	0.0289	0.0326	0.027			15.2	0.0289
15.3	0.0289	0.0326	0.0269			15.3	0.0289
15.4	0.0288	0.0325	0.027			15.4	0.0288
15.5	0.0288	0.0325	0.0271			15.5	0.0288
15.6	0.0288	0.0325	0.0269			15.6	0.0288
15.7	0.0288	0.0325	0.027			15.7	0.0288
15.8	0.0289	0.0325	0.0269			15.8	0.0289
15.9	0.0287	0.0325	0.027			15.9	0.0287
16	0.0288	0.0324	0.0269			16	0.0288
16.1	0.0288	0.0325	0.027			16.1	0.0288
16.2	0.0287	0.0324	0.027			16.2	0.0287
16.3	0.0287	0.0325	0.0268			16.3	0.0287
16.4	0.0287	0.0324	0.027			16.4	0.0287
16.5	0.0287	0.0324	0.027			16.5	0.0287
16.6	0.0287	0.0324	0.0269			16.6	0.0287
16.7	0.0287	0.0325	0.0269			16.7	0.0287
16.8	0.0286	0.0324	0.0268			16.8	0.0286
16.9	0.0287	0.0324	0.0268			16.9	0.0287
17	0.0285	0.0324	0.0268			17	0.0285
17.1	0.0287	0.0323	0.0268			17.1	0.0287
17.2	0.0286	0.0324	0.0269			17.2	0.0286
17.3	0.0285	0.0324	0.0269			17.3	0.0285
17.4	0.0287	0.0325	0.0268			17.4	0.0287
17.5	0.0286	0.0322	0.0269			17.5	0.0286
17.6	0.0286	0.0323	0.0267			17.6	0.0286
17.7	0.0286	0.0323	0.0268			17.7	0.0286
17.8	0.0285	0.0323	0.027			17.8	0.0285
17.9	0.0286	0.0324	0.0267			17.9	0.0286
18	0.0285	0.0322	0.0269			18	0.0285
18.1	0.0285	0.0323	0.0269			18.1	0.0285
18.2	0.0285	0.0323	0.0268			18.2	0.0285
18.3	0.0284	0.0321	0.0268			18.3	0.0284
18.4	0.0284	0.0322	0.0268			18.4	0.0284
18.5	0.0285	0.0323	0.0268			18.5	0.0285
18.6	0.0284	0.0323	0.0268			18.6	0.0284
18.7	0.0285	0.0322	0.0267			18.7	0.0285
18.8	0.0283	0.0323	0.0267			18.8	0.0283
18.9	0.0284	0.0323	0.0268			18.9	0.0284
19	0.0284	0.0323	0.0267			19	0.0284
19.1	0.0283	0.0323	0.0268			19.1	0.0283
19.2	0.0283	0.0322	0.0268			19.2	0.0283
19.3	0.0284	0.0321	0.0267			19.3	0.0284
19.4	0.0283	0.0322	0.0268			19.4	0.0283
19.5	0.0283	0.0324	0.0267			19.5	0.0283
19.6	0.0283	0.0322	0.0267			19.6	0.0283
19.7	0.0283	0.0321	0.0268			19.7	0.0283
19.8	0.0283	0.0321	0.0269			19.8	0.0283
19.9	0.0284	0.0322	0.0267			19.9	0.0284
20	0.0282	0.0322	0.0267			20	0.0282
20.1	0.0283	0.0321	0.0266			20.1	0.0283
20.2	0.0283	0.0322	0.0267			20.2	0.0283
20.3	0.0282	0.0322	0.0265			20.3	0.0282
20.4	0.0281	0.0321	0.0266			20.4	0.0281
20.5	0.0282	0.0321	0.0266			20.5	0.0282
20.6	0.0283	0.0321	0.0268			20.6	0.0283
20.7	0.0282	0.032	0.0266			20.7	0.0282
20.8	0.0282	0.0322	0.0266			20.8	0.0282
20.9	0.0281	0.0321	0.0267			20.9	0.0281
21	0.0282	0.032	0.0266			21	0.0282
21.1	0.0281	0.032	0.0266			21.1	0.0281
21.2	0.0282	0.0322	0.0266			21.2	0.0282
21.3	0.0282	0.032	0.0266			21.3	0.0282
21.4	0.0281	0.0323	0.0266			21.4	0.0281
21.5	0.0282	0.0323	0.0266			21.5	0.0282
21.6	0.028	0.0322	0.0266			21.6	0.028
21.7	0.0282	0.0321	0.0266			21.7	0.0282
21.8	0.0281	0.032	0.0266			21.8	0.0281
21.9	0.028	0.0321	0.0266			21.9	0.028
22	0.028	0.032	0.0266			22	0.028
22.1	0.028	0.032	0.0266			22.1	0.028
22.2	0.0281	0.0321	0.0266			22.2	0.0281
22.3	0.028	0.0318	0.0266			22.3	0.028
22.4	0.028	0.032	0.0266			22.4	0.028
22.5	0.028	0.0321	0.0265			22.5	0.028
22.6	0.028	0.032	0.0266			22.6	0.028
22.7	0.028	0.0319	0.0266			22.7	0.028
22.8	0.028	0.0319	0.0266			22.8	0.028
22.9	0.0279	0.0318	0.0266			22.9	0.0279
23	0.0279	0.0321	0.0265			23	0.0279
23.1	0.0279	0.0319	0.0265			23.1	0.0279
23.2	0.0279	0.0319	0.0266			23.2	0.0279
23.3	0.028	0.0319	0.0266			23.3	0.028
23.4	0.0279	0.0319	0.0265			23.4	0.0279
23.5	0.0279	0.0319	0.0266			23.5	0.0279
23.6	0.0278	0.0318	0.0266			23.6	0.0278
23.7	0.0279	0.0318	0.0265			23.7	0.0279
23.8	0.0278	0.0319	0.0266			23.8	0.0278
23.9	0.0279	0.0318	0.0265			23.9	0.0279
24	0.0279	0.0318	0.0264			24	0.0279
24.1	0.0278	0.0319	0.0265			24.1	0.0278
24.2	0.0278	0.0318	0.0265			24.2	0.0278
24.3	0.0278	0.0317	0.0264			24.3	0.0278
24.4	0.0278	0.0317	0.0265			24.4	0.0278
24.5	0.0278	0.0319	0.0265			24.5	0.0278
24.6	0.0278	0.0319	0.0264			24.6	0.0278
24.7	0.0277	0.0318	0.0264			24.7	0.0277
24.8	0.0278	0.0318	0.0265			24.8	0.0278
24.9	0.0278	0.0318	0.0265			24.9	0.0278
25	0.0277	0.0316	0.0265			25	0.0277
25.1	0.0278	0.0319	0.0264			25.1	0.0278
25.2	0.0277	0.0317	0.0265			25.2	0.0277
25.3	0.0277	0.0318	0.0264			25.3	0.0277
25.4	0.0277	0.0317	0.0265			25.4	0.0277
25.5	0.0277	0.0317	0.0264			25.5	0.0277
25.6	0.0277	0.0318	0.0265			25.6	0.0277
25.7	0.0276	0.0316	0.0265			25.7	0.0276
25.8	0.0276	0.0317	0.0264			25.8	0.0276
25.9	0.0276	0.0317	0.0264			25.9	0.0276
26	0.0277	0.0317	0.0263			26	0.0277
26.1	0.0276	0.0317	0.0264			26.1	0.0276
26.2	0.0276	0.0317	0.0265			26.2	0.0276
26.3	0.0277	0.0317	0.0264			26.3	0.0277
26.4	0.0276	0.0316	0.0263			26.4	0.0276
26.5	0.0276	0.0316	0.0266			26.5	0.0276
26.6	0.0276	0.0317	0.0264			26.6	0.0276
26.7	0.0276	0.0317	0.0263			26.7	0.0276
26.8	0.0275	0.0316	0.0264			26.8	0.0275
26.9	0.0275	0.0316	0.0264			26.9	0.0275
27	0.0275	0.0316	0.0263			27	0.0275
27.1	0.0275	0.0316	0.0264			27.1	0.0275
27.2	0.0274	0.0317	0.0264			27.2	0.0274
27.3	0.0275	0.0317	0.0264			27.3	0.0275
27.4	0.0275	0.0315	0.0263			27.4	0.0275
27.5	0.0275	0.0316	0.0264			27.5	0.0275
27.6	0.0275	0.0316	0.0264			27.6	0.0275
27.7	0.0275	0.0316	0.0263			27.7	0.0275
27.8	0.0274	0.0316	0.0263			27.8	0.0274
27.9	0.0274	0.0316	0.0263			27.9	0.0274
28	0.0275	0.0315	0.0264			28	0.0275
28.1	0.0273	0.0315	0.0263			28.1	0.0273
28.2	0.0275	0.0315	0.0263			28.2	0.0275
28.3	0.0273	0.0315	0.0263			28.3	0.0273
28.4	0.0274	0.0315	0.0262			28.4	0.0274
28.5	0.0274	0.0315	0.0262			28.5	0.0274
28.6	0.0273	0.0315	0.0263			28.6	0.0273
28.7	0.0274	0.0315	0.0264			28.7	0.0274
28.8	0.0274	0.0315	0.0262			28.8	0.0274
28.9	0.0274	0.0315	0.0263			28.9	0.0274
29	0.0273	0.0315	0.0263			29	0.0273
29.1	0.0273	0.0315	0.0262			29.1	0.0273
29.2	0.0273	0.0315	0.0262			29.2	0.0273
29.3	0.0273	0.0314	0.0262			29.3	0.0273
29.4	0.0272	0.0315	0.0261			29.4	0.0272
29.5	0.0272	0.0314	0.0263			29.5	0.0272
29.6	0.0274	0.0314	0.0262			29.6	0.0274
29.7	0.0272	0.0314	0.0262			29.7	0.0272
29.8	0.0272	0.0315	0.0263			29.8	0.0272
29.9	0.0272	0.0313	0.0261			29.9	0.0272
30	0.0274	0.0315	0.0263			30	0.0274
30.1	0.0272	0.0314	0.0262			30.1	0.0272
30.2	0.0271	0.0314	0.0262			30.2	0.0271
30.3	0.0273	0.0314	0.0261			30.3	0.0273
30.4	0.0271	0.0313	0.0262			30.4	0.0271
30.5	0.0271	0.0313	0.0262			30.5	0.0271
30.6	0.0272	0.0314	0.0261			30.6	0.0272
30.7	0.0272	0.0314	0.0262			30.7	0.0272
30.8	0.0272	0.0314	0.0262			30.8	0.0272
30.9	0.0272	0.0313	0.0261			30.9	0.0272
31	0.0271	0.0312	0.0262			31	0.0271
31.1	0.0271	0.0314	0.0261			31.1	0.0271
31.2	0.0271	0.0314	0.0261			31.2	0.0271
31.3	0.0271	0.0311	0.0261			31.3	0.0271
31.4	0.0271	0.0312	0.0262			31.4	0.0271
31.5	0.0271	0.0314	0.0261			31.5	0.0271
31.6	0.0271	0.0313	0.0261			31.6	0.0271
31.7	0.0271	0.0312	0.0261			31.7	0.0271
31.8	0.027	0.0314	0.0261			31.8	0.027
31.9	0.0271	0.0312	0.0261			31.9	0.0271
32	0.0271	0.0312	0.0261			32	0.0271
32.1	0.027	0.0312	0.0261			32.1	0.027
32.2	0.027	0.0313	0.0261			32.2	0.027
32.3	0.027	0.0317	0.0261			32.3	0.027
32.4	0.0271	0.0314	0.0261			32.4	0.0271
32.5	0.0269	0.0313	0.026			32.5	0.0269
32.6	0.0271	0.0313	0.0261			32.6	0.0271
32.7	0.027	0.0312	0.0261			32.7	0.027
32.8	0.0269	0.0313	0.026			32.8	0.0269
32.9	0.0271	0.0312	0.0261			32.9	0.0271
33	0.027	0.0312	0.026			33	0.027
33.1	0.0269	0.0313	0.0261			33.1	0.0269
33.2	0.027	0.0312	0.026			33.2	0.027
33.3	0.0269	0.0312	0.0261			33.3	0.0269
33.4	0.0268	0.0312	0.026			33.4	0.0268
33.5	0.027	0.0312	0.0259			33.5	0.027
33.6	0.0269	0.0311	0.026			33.6	0.0269
33.7	0.0269	0.0311	0.0261			33.7	0.0269
33.8	0.0268	0.0312	0.0259			33.8	0.0268
33.9	0.0269	0.0312	0.0261			33.9	0.0269
34	0.0269	0.0311	0.0261			34	0.0269
34.1	0.0269	0.0311	0.0259			34.1	0.0269
34.2	0.0269	0.031	0.026			34.2	0.0269
34.3	0.0269	0.0312	0.026			34.3	0.0269
34.4	0.0268	0.0311	0.026			34.4	0.0268
34.5	0.0268	0.0311	0.026			34.5	0.0268
34.6	0.0269	0.031	0.0259			34.6	0.0269
34.7	0.0268	0.0311	0.026			34.7	0.0268
34.8	0.0268	0.0311	0.0261			34.8	0.0268
34.9	0.0268	0.031	0.0259			34.9	0.0268
35	0.0268	0.031	0.0259			35	0.0268
35.1	0.0268	0.0311	0.0259			35.1	0.0268
35.2	0.0268	0.0311	0.0258			35.2	0.0268
35.3	0.0268	0.0311	0.026			35.3	0.0268
35.4	0.0268	0.031	0.0259			35.4	0.0268
35.5	0.0268	0.031	0.0259			35.5	0.0268
35.6	0.0267	0.031	0.0259			35.6	0.0267
35.7	0.0268	0.031	0.0258			35.7	0.0268
35.8	0.0267	0.0309	0.026			35.8	0.0267
35.9	0.0268	0.0311	0.0259			35.9	0.0268
36	0.0267	0.031	0.026			36	0.0267
36.1	0.0266	0.031	0.0259			36.1	0.0266
36.2	0.0266	0.031	0.0259			36.2	0.0266
36.3	0.0266	0.0308	0.0258			36.3	0.0266
36.4	0.0267	0.031	0.0259			36.4	0.0267
36.5	0.0266	0.031	0.0258			36.5	0.0266
36.6	0.0267	0.0309	0.0258			36.6	0.0267
36.7	0.0266	0.0309	0.0258			36.7	0.0266
36.8	0.0266	0.0309	0.0258			36.8	0.0266
36.9	0.0267	0.031	0.0257			36.9	0.0267
37	0.0266	0.0309	0.0257			37	0.0266
37.1	0.0266	0.0308	0.026			37.1	0.0266
37.2	0.0266	0.0309	0.0259			37.2	0.0266
37.3	0.0266	0.0309	0.0258			37.3	0.0266
37.4	0.0266	0.0309	0.0257			37.4	0.0266
37.5	0.0265	0.0309	0.0257			37.5	0.0265
37.6	0.0266	0.0308	0.0256			37.6	0.0266
37.7	0.0265	0.0309	0.0258			37.7	0.0265
37.8	0.0267	0.0308	0.0258			37.8	0.0267
37.9	0.0266	0.0308	0.0258			37.9	0.0266
38	0.0265	0.0309	0.0259			38	0.0265
38.1	0.0266	0.0309	0.0257			38.1	0.0266
38.2	0.0265	0.0308	0.0258			38.2	0.0265
38.3	0.0265	0.0309	0.0257			38.3	0.0265
38.4	0.0266	0.0307	0.0257			38.4	0.0266
38.5	0.0266	0.0309	0.0258			38.5	0.0266
38.6	0.0265	0.0308	0.0258			38.6	0.0265
38.7	0.0265	0.0307	0.0257			38.7	0.0265
38.8	0.0265	0.0308	0.0257			38.8	0.0265
38.9	0.0265	0.0307	0.0258			38.9	0.0265
39	0.0265	0.0309	0.0257			39	0.0265
39.1	0.0265	0.0307	0.0257			39.1	0.0265
39.2	0.0265	0.0308	0.0257			39.2	0.0265
39.3	0.0265	0.0307	0.0257			39.3	0.0265
39.4	0.0263	0.0308	0.0256			39.4	0.0263
39.5	0.0265	0.0308	0.0257			39.5	0.0265
39.6	0.0264	0.0307	0.0257			39.6	0.0264
39.7	0.0263	0.0308	0.0256			39.7	0.0263
39.8	0.0265	0.0308	0.0257			39.8	0.0265
39.9	0.0264	0.0308	0.0257			39.9	0.0264
40	0.0263	0.0308	0.0256			40	0.0263
40.1	0.0264	0.0308	0.0256			40.1	0.0264
40.2	0.0264	0.0308	0.0256			40.2	0.0264
40.3	0.0264	0.0306	0.0257			40.3	0.0264
40.4	0.0264	0.0306	0.0256			40.4	0.0264
40.5	0.0263	0.0306	0.0257			40.5	0.0263
40.6	0.0264	0.0307	0.0256			40.6	0.0264
40.7	0.0263	0.0307	0.0257			40.7	0.0263
40.8	0.0263	0.0307	0.0257			40.8	0.0263
40.9	0.0263	0.0307	0.0256			40.9	0.0263
41	0.0264	0.0306	0.0254			41	0.0264
41.1	0.0263	0.0306	0.0257			41.1	0.0263
41.2	0.0263	0.0306	0.0256			41.2	0.0263
41.3	0.0263	0.0308	0.0257			41.3	0.0263
41.4	0.0263	0.0306	0.0255			41.4	0.0263
41.5	0.0262	0.0305	0.0256			41.5	0.0262
41.6	0.0263	0.0308	0.0256			41.6	0.0263
41.7	0.0263	0.0305	0.0257			41.7	0.0263
41.8	0.0263	0.0307	0.0255			41.8	0.0263
41.9	0.0262	0.0306	0.0255			41.9	0.0262
42	0.0263	0.0306	0.0255			42	0.0263
42.1	0.0262	0.0305	0.0255			42.1	0.0262
42.2	0.0262	0.0307	0.0255			42.2	0.0262
42.3	0.0262	0.0306	0.0255			42.3	0.0262
42.4	0.0262	0.0305	0.0253			42.4	0.0262
42.5	0.0261	0.0306	0.0253			42.5	0.0261
42.6	0.0262	0.0306	0.0255			42.6	0.0262
42.7	0.0262	0.0305	0.0253			42.7	0.0262
42.8	0.0262	0.0305	0.0254			42.8	0.0262
42.9	0.0262	0.0305	0.0254			42.9	0.0262
43	0.0262	0.0306	0.0254			43	0.0262
43.1	0.0262	0.0304	0.0254			43.1	0.0262
43.2	0.0261	0.0306	0.0252			43.2	0.0261
43.3	0.0262	0.0305	0.0253			43.3	0.0262
43.4	0.0261	0.0305	0.0255			43.4	0.0261
43.5	0.0262	0.0307	0.0253			43.5	0.0262
43.6	0.0261	0.0304	0.0254			43.6	0.0261
43.7	0.0261	0.0306	0.0254			43.7	0.0261
43.8	0.0261	0.0304	0.0254			43.8	0.0261
43.9	0.0261	0.0304	0.0255			43.9	0.0261
44	0.0261	0.0305	0.0253			44	0.0261
44.1	0.0261	0.0305	0.0253			44.1	0.0261
44.2	0.026	0.0305	0.0255			44.2	0.026
44.3	0.026	0.0304	0.0253			44.3	0.026
44.4	0.026	0.0305	0.0254			44.4	0.026
44.5	0.0261	0.0305	0.0253			44.5	0.0261
44.6	0.026	0.0305	0.0255			44.6	0.026
44.7	0.0261	0.0304	0.0254			44.7	0.0261
44.8	0.0259	0.0303	0.0253			44.8	0.0259
44.9	0.026	0.0305	0.0254			44.9	0.026
45	0.0259	0.0304	0.0253			45	0.0259
45.1	0.0261	0.0305	0.0254			45.1	0.0261
45.2	0.026	0.0304	0.0254			45.2	0.026
45.3	0.026	0.0304	0.0254			45.3	0.026
45.4	0.026	0.0304	0.0253			45.4	0.026
45.5	0.026	0.0304	0.0254			45.5	0.026
45.6	0.0258	0.0305	0.0253			45.6	0.0258
45.7	0.0261	0.0304	0.0253			45.7	0.0261
45.8	0.0259	0.0304	0.0253			45.8	0.0259
45.9	0.0259	0.0303	0.0253			45.9	0.0259
46	0.0259	0.0305	0.0253			46	0.0259
46.1	0.026	0.0305	0.0254			46.1	0.026
46.2	0.0259	0.0304	0.0254			46.2	0.0259
46.3	0.0259	0.0303	0.0253			46.3	0.0259
46.4	0.0258	0.0304	0.0253			46.4	0.0258
46.5	0.0261	0.0303	0.0253			46.5	0.0261
46.6	0.0259	0.0304	0.0253			46.6	0.0259
46.7	0.0258	0.0303	0.0253			46.7	0.0258
46.8	0.0259	0.0303	0.0254			46.8	0.0259
46.9	0.0258	0.0304	0.0253			46.9	0.0258
47	0.0259	0.0303	0.0252			47	0.0259
47.1	0.0259	0.0304	0.0254			47.1	0.0259
47.2	0.0259	0.0303	0.0253			47.2	0.0259
47.3	0.0259	0.0303	0.0253			47.3	0.0259
47.4	0.0258	0.0303	0.0252			47.4	0.0258
47.5	0.0259	0.0304	0.0253			47.5	0.0259
47.6	0.0258	0.0302	0.0253			47.6	0.0258
47.7	0.0258	0.0304	0.0253			47.7	0.0258
47.8	0.0258	0.0303	0.0252			47.8	0.0258
47.9	0.0258	0.0302	0.0253			47.9	0.0258
48	0.0258	0.0303	0.0254			48	0.0258
48.1	0.0259	0.0303	0.0253			48.1	0.0259
48.2	0.0257	0.0303	0.0253			48.2	0.0257
48.3	0.0258	0.0302	0.0253			48.3	0.0258
48.4	0.0258	0.0303	0.0252			48.4	0.0258
48.5	0.0258	0.0302	0.0252			48.5	0.0258
48.6	0.0257	0.0302	0.0251			48.6	0.0257
48.7	0.0258	0.0303	0.0253			48.7	0.0258
48.8	0.0257	0.0302	0.0253			48.8	0.0257
48.9	0.0257	0.0302	0.0253			48.9	0.0257
49	0.0257	0.0302	0.0252			49	0.0257
49.1	0.0257	0.0302	0.0254			49.1	0.0257
49.2	0.0257	0.0302	0.0252			49.2	0.0257
49.3	0.0258	0.0302	0.0253			49.3	0.0258
49.4	0.0257	0.0303	0.0251			49.4	0.0257
49.5	0.0257	0.0302	0.0253			49.5	0.0257
49.6	0.0256	0.0301	0.0252			49.6	0.0256
49.7	0.0257	0.0302	0.0253			49.7	0.0257
49.8	0.0256	0.0302	0.0253			49.8	0.0256
49.9	0.0255	0.0302	0.0252			49.9	0.0255
50	0.0257	0.0301	0.0252			50	0.0257
50.1	0.0256	0.0302	0.0252			50.1	0.0256
50.2	0.0256	0.0301	0.0251			50.2	0.0256
50.3	0.0257	0.0302	0.0253			50.3	0.0257
50.4	0.0256	0.0302	0.0252			50.4	0.0256
50.5	0.0256	0.0303	0.0252			50.5	0.0256
50.6	0.0256	0.0301	0.0253			50.6	0.0256
50.7	0.0255	0.0301	0.0252			50.7	0.0255
50.8	0.0256	0.0301	0.0252			50.8	0.0256
50.9	0.0257	0.0301	0.0252			50.9	0.0257
51	0.0255	0.0302	0.0252			51	0.0255
51.1	0.0256	0.0302	0.0252			51.1	0.0256
51.2	0.0256	0.0301	0.0252			51.2	0.0256
51.3	0.0255	0.0301	0.0252			51.3	0.0255
51.4	0.0255	0.0301	0.0252			51.4	0.0255
51.5	0.0255	0.0302	0.0252			51.5	0.0255
51.6	0.0255	0.0301	0.0251			51.6	0.0255
51.7	0.0255	0.0301	0.0252			51.7	0.0255
51.8	0.0255	0.0301	0.0252			51.8	0.0255
51.9	0.0255	0.03	0.0252			51.9	0.0255
52	0.0255	0.0301	0.0252			52	0.0255
52.1	0.0255	0.03	0.0252			52.1	0.0255
52.2	0.0255	0.0301	0.0252			52.2	0.0255
52.3	0.0255	0.03	0.0251			52.3	0.0255
52.4	0.0255	0.0301	0.0252			52.4	0.0255
52.5	0.0254	0.0301	0.0251			52.5	0.0254
52.6	0.0255	0.0301	0.0253			52.6	0.0255
52.7	0.0255	0.03	0.0251			52.7	0.0255
52.8	0.0254	0.03	0.0252			52.8	0.0254
52.9	0.0255	0.0301	0.0251			52.9	0.0255
53	0.0254	0.03	0.0252			53	0.0254
53.1	0.0254	0.03	0.0252			53.1	0.0254
53.2	0.0254	0.0299	0.0252			53.2	0.0254
53.3	0.0254	0.03	0.0252			53.3	0.0254
53.4	0.0254	0.0301	0.0252			53.4	0.0254
53.5	0.0253	0.0301	0.0252			53.5	0.0253
53.6	0.0254	0.03	0.025			53.6	0.0254
53.7	0.0254	0.0299	0.0253			53.7	0.0254
53.8	0.0253	0.03	0.0252			53.8	0.0253
53.9	0.0254	0.03	0.0251			53.9	0.0254
54	0.0253	0.03	0.0252			54	0.0253
54.1	0.0254	0.03	0.0252			54.1	0.0254
54.2	0.0253	0.0299	0.0251			54.2	0.0253
54.3	0.0253	0.0299	0.0251			54.3	0.0253
54.4	0.0254	0.03	0.0251			54.4	0.0254
54.5	0.0253	0.03	0.0252			54.5	0.0253
54.6	0.0253	0.0299	0.0251			54.6	0.0253
54.7	0.0253	0.0299	0.0251			54.7	0.0253
54.8	0.0253	0.0299	0.0251			54.8	0.0253
54.9	0.0253	0.0299	0.0251			54.9	0.0253
55	0.0253	0.0299	0.0253			55	0.0253
55.1	0.0252	0.03	0.0252			55.1	0.0252
55.2	0.0254	0.0299	0.0253			55.2	0.0254
55.3	0.0252	0.0298	0.0251			55.3	0.0252
55.4	0.0253	0.03	0.0252			55.4	0.0253
55.5	0.0253	0.0298	0.0252			55.5	0.0253
55.6	0.0252	0.03	0.0252			55.6	0.0252
55.7	0.0252	0.0297	0.0252			55.7	0.0252
55.8	0.0252	0.0299	0.0252			55.8	0.0252
55.9	0.0252	0.03	0.0252			55.9	0.0252
56	0.0252	0.0299	0.0252			56	0.0252
56.1	0.0253	0.0298	0.0252			56.1	0.0253
56.2	0.0252	0.0298	0.0252			56.2	0.0252
56.3	0.0252	0.0299	0.025			56.3	0.0252
56.4	0.0252	0.0297	0.0253			56.4	0.0252
56.5	0.0251	0.0299	0.0252			56.5	0.0251
56.6	0.0253	0.0298	0.0252			56.6	0.0253
56.7	0.0253	0.0299	0.0252			56.7	0.0253
56.8	0.0251	0.0298	0.025			56.8	0.0251
56.9	0.0251	0.0298	0.0251			56.9	0.0251
57	0.0251	0.0298	0.0252			57	0.0251
57.1	0.0251	0.0298	0.0252			57.1	0.0251
57.2	0.0252	0.0298	0.0252			57.2	0.0252
57.3	0.0251	0.0297	0.0252			57.3	0.0251
57.4	0.0251	0.0299	0.0251			57.4	0.0251
57.5	0.0251	0.0299	0.0251			57.5	0.0251
57.6	0.0251	0.0299	0.0251			57.6	0.0251
57.7	0.0251	0.0298	0.0252			57.7	0.0251
57.8	0.0251	0.0298	0.025			57.8	0.0251
57.9	0.0251	0.0297	0.0251			57.9	0.0251
58	0.0251	0.0298	0.0252			58	0.0251
58.1	0.025	0.0297	0.0251			58.1	0.025
58.2	0.0251	0.0298	0.0251			58.2	0.0251
58.3	0.025	0.0297	0.0252			58.3	0.025
58.4	0.0251	0.0298	0.0252			58.4	0.0251
58.5	0.025	0.0297	0.0251			58.5	0.025
58.6	0.025	0.03	0.025			58.6	0.025
58.7	0.025	0.0297	0.025			58.7	0.025
58.8	0.0251	0.0297	0.0251			58.8	0.0251
58.9	0.025	0.0298	0.0252			58.9	0.025
59	0.0251	0.0297	0.025			59	0.0251
59.1	0.025	0.0297	0.0251			59.1	0.025
59.2	0.025	0.0297	0.0251			59.2	0.025
59.3	0.0251	0.0297	0.025			59.3	0.0251
59.4	0.025	0.0297	0.0251			59.4	0.025
59.5	0.0249	0.0296	0.0251			59.5	0.0249
59.6	0.025	0.0298	0.025			59.6	0.025
59.7	0.0251	0.0297	0.025			59.7	0.0251
59.8	0.0249	0.0296	0.0249			59.8	0.0249
59.9	0.025	0.0298	0.0249			59.9	0.025
60	0.0303	0.0297	0.0249			60	0.0303
60.1	0.0302	0.0297	0.025			60.1	0.0302
60.2	0.0302	0.0296	0.0302			60.2	0.0302
60.3	0.0301	0.0297	0.0306			60.3	0.0301
60.4	0.0302	0.0297	0.0306			60.4	0.0302
60.5	0.0301	0.0328	0.0305			60.5	0.0301
60.6	0.0302	0.0327	0.0306			60.6	0.0302
60.7	0.0301	0.0327	0.0305			60.7	0.0301
60.8	0.0301	0.0326	0.0305			60.8	0.0301
60.9	0.0301	0.0327	0.0304			60.9	0.0301
61	0.03	0.0325	0.0304			61	0.03
61.1	0.03	0.0325	0.0305			61.1	0.03
61.2	0.0301	0.0325	0.0303			61.2	0.0301
61.3	0.03	0.0325	0.0304			61.3	0.03
61.4	0.0301	0.0324	0.0302			61.4	0.0301
61.5	0.03	0.0324	0.0303			61.5	0.03
61.6	0.0301	0.0325	0.0302			61.6	0.0301
61.7	0.0298	0.0325	0.0302			61.7	0.0298
61.8	0.0299	0.0322	0.0302			61.8	0.0299
61.9	0.0299	0.0324	0.0302			61.9	0.0299
62	0.0299	0.0323	0.0301			62	0.0299
62.1	0.0299	0.0323	0.0299			62.1	0.0299
62.2	0.0298	0.0322	0.0302			62.2	0.0298
62.3	0.0299	0.0321	0.03			62.3	0.0299
62.4	0.0299	0.0322	0.0299			62.4	0.0299
62.5	0.0298	0.0322	0.0301			62.5	0.0298
62.6	0.0299	0.0321	0.0299			62.6	0.0299
62.7	0.0298	0.0321	0.0299			62.7	0.0298
62.8	0.0297	0.032	0.0299			62.8	0.0297
62.9	0.0298	0.0321	0.0298			62.9	0.0298
63	0.0297	0.0318	0.0299			63	0.0297
63.1	0.0298	0.032	0.0298			63.1	0.0298
63.2	0.0296	0.0318	0.0298			63.2	0.0296
63.3	0.0297	0.0319	0.0298			63.3	0.0297
63.4	0.0297	0.0319	0.0297			63.4	0.0297
63.5	0.0295	0.0319	0.0298			63.5	0.0295
63.6	0.0297	0.0319	0.0297			63.6	0.0297
63.7	0.0297	0.0318	0.0296			63.7	0.0297
63.8	0.0296	0.0317	0.0296			63.8	0.0296
63.9	0.0297	0.0319	0.0296			63.9	0.0297
64	0.0296	0.0317	0.0296			64	0.0296
64.1	0.0296	0.0316	0.0295			64.1	0.0296
64.2	0.0296	0.0317	0.0295			64.2	0.0296
64.3	0.0295	0.0317	0.0295			64.3	0.0295
64.4	0.0296	0.0316	0.0295			64.4	0.0296
64.5	0.0295	0.0315	0.0293			64.5	0.0295
64.6	0.0295	0.0317	0.0294			64.6	0.0295
64.7	0.0295	0.0316	0.0294			64.7	0.0295
64.8	0.0295	0.0315	0.0294			64.8	0.0295
64.9	0.0294	0.0314	0.0293			64.9	0.0294
65	0.0296	0.0316	0.0294			65	0.0296
65.1	0.0295	0.0315	0.0294			65.1	0.0295
65.2	0.0295	0.0314	0.0293			65.2	0.0295
65.3	0.0294	0.0314	0.0292			65.3	0.0294
65.4	0.0295	0.0314	0.0292			65.4	0.0295
65.5	0.0293	0.0314	0.0292			65.5	0.0293
65.6	0.0294	0.0314	0.0292			65.6	0.0294
65.7	0.0295	0.0313	0.0291			65.7	0.0295
65.8	0.0294	0.0314	0.0292			65.8	0.0294
65.9	0.0294	0.0313	0.029			65.9	0.0294
66	0.0293	0.0312	0.0291			66	0.0293
66.1	0.0292	0.0311	0.0291			66.1	0.0292
66.2	0.0295	0.0312	0.029			66.2	0.0295
66.3	0.0293	0.0312	0.0289			66.3	0.0293
66.4	0.0293	0.0312	0.0291			66.4	0.0293
66.5	0.0293	0.0311	0.029			66.5	0.0293
66.6	0.0293	0.031	0.0289			66.6	0.0293
66.7	0.0293	0.0312	0.0289			66.7	0.0293
66.8	0.0293	0.031	0.0289			66.8	0.0293
66.9	0.0293	0.031	0.029			66.9	0.0293
67	0.0293	0.031	0.0289			67	0.0293
67.1	0.0292	0.0309	0.0288			67.1	0.0292
67.2	0.0292	0.0311	0.0287			67.2	0.0292
67.3	0.0292	0.0309	0.0289			67.3	0.0292
67.4	0.0291	0.0308	0.0289			67.4	0.0291
67.5	0.0293	0.0311	0.0287			67.5	0.0293
67.6	0.0291	0.0308	0.0288			67.6	0.0291
67.7	0.0292	0.0309	0.0286			67.7	0.0292
67.8	0.0292	0.0308	0.0286			67.8	0.0292
67.9	0.0292	0.0308	0.0288			67.9	0.0292
68	0.0291	0.0308	0.0286			68	0.0291
68.1	0.0291	0.0309	0.0287			68.1	0.0291
68.2	0.0291	0.0307	0.0286			68.2	0.0291
68.3	0.0292	0.0307	0.0286			68.3	0.0292
68.4	0.029	0.0306	0.0286			68.4	0.029
68.5	0.0291	0.0308	0.0285			68.5	0.0291
68.6	0.0291	0.0306	0.0285			68.6	0.0291
68.7	0.0291	0.0307	0.0285			68.7	0.0291
68.8	0.029	0.0307	0.0286			68.8	0.029
68.9	0.0291	0.0306	0.0284			68.9	0.0291
69	0.029	0.0305	0.0285			69	0.029
69.1	0.0288	0.0306	0.0285			69.1	0.0288
69.2	0.0292	0.0305	0.0284			69.2	0.0292
69.3	0.029	0.0305	0.0284			69.3	0.029
69.4	0.029	0.0305	0.0283			69.4	0.029
69.5	0.0289	0.0304	0.0284			69.5	0.0289
69.6	0.0289	0.0304	0.0284			69.6	0.0289
69.7	0.029	0.0303	0.0284			69.7	0.029
69.8	0.0289	0.0305	0.0283			69.8	0.0289
69.9	0.0289	0.0304	0.0283			69.9	0.0289
70	0.029	0.0304	0.0284			70	0.029
70.1	0.0288	0.0304	0.0281			70.1	0.0288
70.2	0.029	0.0304	0.0283			70.2	0.029
70.3	0.0289	0.0304	0.0282			70.3	0.0289
70.4	0.0289	0.0304	0.0281			70.4	0.0289
70.5	0.0288	0.0303	0.0282			70.5	0.0288
70.6	0.0289	0.0302	0.0282			70.6	0.0289
70.7	0.0288	0.0304	0.0282			70.7	0.0288
70.8	0.0288	0.0302	0.0282			70.8	0.0288
70.9	0.0288	0.0303	0.028			70.9	0.0288
71	0.0288	0.0302	0.0281			71	0.0288
71.1	0.0288	0.03	0.0281			71.1	0.0288
71.2	0.0288	0.0303	0.028			71.2	0.0288
71.3	0.0287	0.0302	0.0281			71.3	0.0287
71.4	0.0286	0.0301	0.0281			71.4	0.0286
71.5	0.0288	0.0302	0.028			71.5	0.0288
71.6	0.0287	0.0301	0.0279			71.6	0.0287
71.7	0.0288	0.03	0.028			71.7	0.0288
71.8	0.0288	0.0301	0.028			71.8	0.0288
71.9	0.0287	0.03	0.028			71.9	0.0287
72	0.0287	0.0301	0.028			72	0.0287
72.1	0.0287	0.0299	0.0278			72.1	0.0287
72.2	0.0286	0.0301	0.0279			72.2	0.0286
72.3	0.0288	0.0301	0.0279			72.3	0.0288
72.4	0.0285	0.03	0.0279			72.4	0.0285
72.5	0.0288	0.03	0.0278			72.5	0.0288
72.6	0.0288	0.03	0.0278			72.6	0.0288
72.7	0.0287	0.03	0.0278			72.7	0.0287
72.8	0.0287	0.0298	0.0278			72.8	0.0287
72.9	0.0286	0.0299	0.0278			72.9	0.0286
73	0.0287	0.0299	0.0277			73	0.0287
73.1	0.0286	0.0299	0.0277			73.1	0.0286
73.2	0.0286	0.0298	0.0277			73.2	0.0286
73.3	0.0286	0.0298	0.0276			73.3	0.0286
73.4	0.0286	0.0298	0.0277			73.4	0.0286
73.5	0.0286	0.0297	0.0277			73.5	0.0286
73.6	0.0286	0.0298	0.0278			73.6	0.0286
73.7	0.0286	0.0298	0.0276			73.7	0.0286
73.8	0.0286	0.0297	0.0276			73.8	0.0286
73.9	0.0286	0.0297	0.0276			73.9	0.0286
74	0.0285	0.0297	0.0275			74	0.0285
74.1	0.0286	0.0297	0.0276			74.1	0.0286
74.2	0.0285	0.0297	0.0276			74.2	0.0285
74.3	0.0286	0.0297	0.0276			74.3	0.0286
74.4	0.0285	0.0296	0.0275			74.4	0.0285
74.5	0.0285	0.0297	0.0276			74.5	0.0285
74.6	0.0285	0.0296	0.0274			74.6	0.0285
74.7	0.0285	0.0295	0.0275			74.7	0.0285
74.8	0.0284	0.0296	0.0275			74.8	0.0284
74.9	0.0285	0.0295	0.0275			74.9	0.0285
75	0.0284	0.0297	0.0275			75	0.0284
75.1	0.0285	0.0294	0.0274			75.1	0.0285
75.2	0.0285	0.0294	0.0274			75.2	0.0285
75.3	0.0284	0.0296	0.0273			75.3	0.0284
75.4	0.0284	0.0295	0.0274			75.4	0.0284
75.5	0.0284	0.0294	0.0273			75.5	0.0284
75.6	0.0283	0.0295	0.0274			75.6	0.0283
75.7	0.0284	0.0294	0.0273			75.7	0.0284
75.8	0.0284	0.0294	0.0274			75.8	0.0284
75.9	0.0284	0.0295	0.0275			75.9	0.0284
76	0.0283	0.0294	0.0273			76	0.0283
76.1	0.0284	0.0295	0.0273			76.1	0.0284
76.2	0.0283	0.0294	0.0273			76.2	0.0283
76.3	0.0283	0.0295	0.0271			76.3	0.0283
76.4	0.0283	0.0295	0.0274			76.4	0.0283
76.5	0.0283	0.0293	0.0273			76.5	0.0283
76.6	0.0283	0.0295	0.0272			76.6	0.0283
76.7	0.0284	0.0294	0.0272			76.7	0.0284
76.8	0.0283	0.0292	0.0273			76.8	0.0283
76.9	0.0283	0.0294	0.0271			76.9	0.0283
77	0.0283	0.0291	0.0271			77	0.0283
77.1	0.0282	0.0294	0.0271			77.1	0.0282
77.2	0.0282	0.0293	0.0272			77.2	0.0282
77.3	0.0282	0.0292	0.0272			77.3	0.0282
77.4	0.0281	0.0292	0.0272			77.4	0.0281
77.5	0.0283	0.0293	0.027			77.5	0.0283
77.6	0.0283	0.0292	0.0271			77.6	0.0283
77.7	0.0282	0.0292	0.0269			77.7	0.0282
77.8	0.0282	0.0292	0.0271			77.8	0.0282
77.9	0.0283	0.0292	0.0271			77.9	0.0283
78	0.0282	0.0292	0.027			78	0.0282
78.1	0.0282	0.0292	0.0269			78.1	0.0282
78.2	0.0282	0.0292	0.0271			78.2	0.0282
78.3	0.0281	0.029	0.027			78.3	0.0281
78.4	0.0282	0.0291	0.027			78.4	0.0282
78.5	0.0282	0.0291	0.0269			78.5	0.0282
78.6	0.0282	0.029	0.0269			78.6	0.0282
78.7	0.0281	0.0292	0.027			78.7	0.0281
78.8	0.0282	0.0289	0.027			78.8	0.0282
78.9	0.0282	0.029	0.0269			78.9	0.0282
79	0.0282	0.029	0.027			79	0.0282
79.1	0.0281	0.029	0.0267			79.1	0.0281
79.2	0.0281	0.029	0.0271			79.2	0.0281
79.3	0.0281	0.029	0.0268			79.3	0.0281
79.4	0.0281	0.0289	0.0269			79.4	0.0281
79.5	0.0281	0.029	0.0267			79.5	0.0281
79.6	0.0281	0.0288	0.0268			79.6	0.0281
79.7	0.0281	0.029	0.0268			79.7	0.0281
79.8	0.028	0.029	0.0268			79.8	0.028
79.9	0.0279	0.0288	0.0269			79.9	0.0279
80	0.0281	0.0289	0.0268			80	0.0281
80.1	0.028	0.029	0.0268			80.1	0.028
80.2	0.0281	0.0289	0.0269			80.2	0.0281
80.3	0.028	0.0288	0.0267			80.3	0.028
80.4	0.028	0.029	0.0267			80.4	0.028
80.5	0.028	0.0288	0.0266			80.5	0.028
80.6	0.0281	0.0289	0.0266			80.6	0.0281
80.7	0.0279	0.0288	0.0266			80.7	0.0279
80.8	0.028	0.0287	0.0267			80.8	0.028
80.9	0.0281	0.0288	0.0267			80.9	0.0281
81	0.028	0.0288	0.0266			81	0.028
81.1	0.0279	0.0287	0.0268			81.1	0.0279
81.2	0.028	0.0289	0.0266			81.2	0.028
81.3	0.0279	0.0288	0.0266			81.3	0.0279
81.4	0.0279	0.0289	0.0266			81.4	0.0279
81.5	0.028	0.0288	0.0266			81.5	0.028
81.6	0.028	0.0287	0.0265			81.6	0.028
81.7	0.0279	0.0287	0.0266			81.7	0.0279
81.8	0.0279	0.0288	0.0266			81.8	0.0279
81.9	0.028	0.0286	0.0265			81.9	0.028
82	0.0279	0.0286	0.0266			82	0.0279
82.1	0.0278	0.0287	0.0265			82.1	0.0278
82.2	0.0279	0.0287	0.0265			82.2	0.0279
82.3	0.0279	0.0287	0.0265			82.3	0.0279
82.4	0.0279	0.0286	0.0266			82.4	0.0279
82.5	0.0278	0.0286	0.0263			82.5	0.0278
82.6	0.0278	0.0285	0.0264			82.6	0.0278
82.7	0.0279	0.0286	0.0265			82.7	0.0279
82.8	0.0279	0.0285	0.0265			82.8	0.0279
82.9	0.0278	0.0285	0.0263			82.9	0.0278
83	0.0278	0.0285	0.0265			83	0.0278
83.1	0.0278	0.0285	0.0265			83.1	0.0278
83.2	0.0278	0.0286	0.0263			83.2	0.0278
83.3	0.0278	0.0285	0.0265			83.3	0.0278
83.4	0.0278	0.0284	0.0264			83.4	0.0278
83.5	0.0278	0.0285	0.0264			83.5	0.0278
83.6	0.0277	0.0284	0.0264			83.6	0.0277
83.7	0.0277	0.0285	0.0263			83.7	0.0277
83.8	0.0279	0.0286	0.0263			83.8	0.0279
83.9	0.0278	0.0285	0.0262			83.9	0.0278
84	0.0278	0.0284	0.0262			84	0.0278
84.1	0.0277	0.0284	0.0263			84.1	0.0277
84.2	0.0278	0.0285	0.0264			84.2	0.0278
84.3	0.0277	0.0285	0.0262			84.3	0.0277
84.4	0.0277	0.0284	0.0262			84.4	0.0277
84.5	0.0277	0.0285	0.0263			84.5	0.0277
84.6	0.0277	0.0284	0.0262			84.6	0.0277
84.7	0.0276	0.0284	0.0263			84.7	0.0276
84.8	0.0277	0.0282	0.0262			84.8	0.0277
84.9	0.0278	0.0284	0.0261			84.9	0.0278
85	0.0276	0.0284	0.0262			85	0.0276
85.1	0.0276	0.0284	0.0261			85.1	0.0276
85.2	0.0276	0.0284	0.0262			85.2	0.0276
85.3	0.0277	0.0283	0.0262			85.3	0.0277
85.4	0.0278	0.0282	0.0262			85.4	0.0278
85.5	0.0276	0.0283	0.026			85.5	0.0276
85.6	0.0277	0.0282	0.0261			85.6	0.0277
85.7	0.0276	0.0284	0.0261			85.7	0.0276
85.8	0.0277	0.0282	0.026			85.8	0.0277
85.9	0.0276	0.0282	0.0262			85.9	0.0276
86	0.0276	0.0282	0.0262			86	0.0276
86.1	0.0276	0.0283	0.0261			86.1	0.0276
86.2	0.0276	0.0282	0.0261			86.2	0.0276
86.3	0.0277	0.0281	0.0261			86.3	0.0277
86.4	0.0276	0.0283	0.026			86.4	0.0276
86.5	0.0276	0.0281	0.026			86.5	0.0276
86.6	0.0275	0.0282	0.026			86.6	0.0275
86.7	0.0276	0.0282	0.0259			86.7	0.0276
86.8	0.0276	0.0281	0.0258			86.8	0.0276
86.9	0.0276	0.0283	0.026			86.9	0.0276
87	0.0276	0.0282	0.026			87	0.0276
87.1	0.0275	0.0281	0.0259			87.1	0.0275
87.2	0.0275	0.028	0.0259			87.2	0.0275
87.3	0.0276	0.0283	0.026			87.3	0.0276
87.4	0.0276	0.0281	0.0259			87.4	0.0276
87.5	0.0275	0.0281	0.0259			87.5	0.0275
87.6	0.0273	0.0282	0.0259			87.6	0.0273
87.7	0.0276	0.028	0.026			87.7	0.0276
87.8	0.0276	0.0278	0.0259			87.8	0.0276
87.9	0.0275	0.0281	0.0258			87.9	0.0275
88	0.0275	0.0281	0.0258			88	0.0275
88.1	0.0274	0.028	0.0258			88.1	0.0274
88.2	0.0275	0.028	0.0257			88.2	0.0275
88.3	0.0275	0.028	0.0259			88.3	0.0275
88.4	0.0274	0.028	0.0257			88.4	0.0274
88.5	0.0276	0.028	0.0258			88.5	0.0276
88.6	0.0274	0.028	0.0259			88.6	0.0274
88.7	0.0275	0.0279	0.0256			88.7	0.0275
88.8	0.0273	0.028	0.0258			88.8	0.0273
88.9	0.0275	0.0279	0.0257			88.9	0.0275
89	0.0274	0.0279	0.0258			89	0.0274
89.1	0.0274	0.0278	0.0257			89.1	0.0274
89.2	0.0274	0.0279	0.0258			89.2	0.0274
89.3	0.0273	0.0281	0.0258			89.3	0.0273
89.4	0.0274	0.0278	0.0258			89.4	0.0274
89.5	0.0274	0.028	0.0255			89.5	0.0274
89.6	0.0275	0.0279	0.0257			89.6	0.0275
89.7	0.0274	0.0278	0.0258			89.7	0.0274
89.8	0.0274	0.0279	0.0257			89.8	0.0274
89.9	0.0273	0.0279	0.0256			89.9	0.0273
90	0.0274	0.0279	0.0257			90	0.0274
90.1	0.0274	0.0278	0.0256			90.1	0.0274
90.2	0.0273	0.0277	0.0255			90.2	0.0273
90.3	0.0272	0.0279	0.0256			90.3	0.0272
90.4	0.0274	0.0279	0.0256			90.4	0.0274
90.5	0.0274	0.0278	0.0255			90.5	0.0274
90.6	0.0274	0.0279	0.0256			90.6	0.0274
90.7	0.0274	0.0278	0.0255			90.7	0.0274
90.8	0.0273	0.0278	0.0255			90.8	0.0273
90.9	0.0273	0.0278	0.0257			90.9	0.0273
91	0.0273	0.0278	0.0254			91	0.0273
91.1	0.0274	0.0277	0.0257			91.1	0.0274
91.2	0.0273	0.0278	0.0255			91.2	0.0273
91.3	0.0273	0.0278	0.0256			91.3	0.0273
91.4	0.0273	0.0277	0.0254			91.4	0.0273
91.5	0.0273	0.0277	0.0256			91.5	0.0273
91.6	0.0273	0.0277	0.0254			91.6	0.0273
91.7	0.0273	0.0278	0.0255			91.7	0.0273
91.8	0.0272	0.0276	0.0254			91.8	0.0272
91.9	0.0272	0.0277	0.0255			91.9	0.0272
92	0.0273	0.0277	0.0255			92	0.0273
92.1	0.0272	0.0277	0.0255			92.1	0.0272
92.2	0.0273	0.0277	0.0254			92.2	0.0273
92.3	0.0273	0.0275	0.0254			92.3	0.0273
92.4	0.0271	0.0278	0.0254			92.4	0.0271
92.5	0.0273	0.0276	0.0253			92.5	0.0273
92.6	0.0272	0.0276	0.0254			92.6	0.0272
92.7	0.0271	0.0277	0.0255			92.7	0.0271
92.8	0.0273	0.0275	0.0253			92.8	0.0273
92.9	0.0272	0.0277	0.0254			92.9	0.0272
93	0.0272	0.0276	0.0254			93	0.0272
93.1	0.0273	0.0276	0.0253			93.1	0.0273
93.2	0.0272	0.0276	0.0254			93.2	0.0272
93.3	0.0272	0.0276	0.0253			93.3	0.0272
93.4	0.0271	0.0275	0.0251			93.4	0.0271
93.5	0.0273	0.0276	0.0253			93.5	0.0273
93.6	0.0272	0.0276	0.0252			93.6	0.0272
93.7	0.0272	0.0275	0.0254			93.7	0.0272
93.8	0.0272	0.0275	0.0253			93.8	0.0272
93.9	0.0271	0.0275	0.0252			93.9	0.0271
94	0.0271	0.0276	0.0253			94	0.0271
94.1	0.0272	0.0275	0.0253			94.1	0.0272
94.2	0.0271	0.0274	0.0253			94.2	0.0271
94.3	0.0272	0.0276	0.0252			94.3	0.0272
94.4	0.0272	0.0275	0.0252			94.4	0.0272
94.5	0.0272	0.0275	0.0252			94.5	0.0272
94.6	0.0271	0.0274	0.0252			94.6	0.0271
94.7	0.0271	0.0274	0.0252			94.7	0.0271
94.8	0.0271	0.0275	0.0252			94.8	0.0271
94.9	0.0271	0.0274	0.0252			94.9	0.0271
95	0.0271	0.0274	0.0252			95	0.0271
95.1	0.0271	0.0274	0.0252			95.1	0.0271
95.2	0.0271	0.0275	0.0251			95.2	0.0271
95.3	0.0271	0.0274	0.0252			95.3	0.0271
95.4	0.0271	0.0274	0.0252			95.4	0.0271
95.5	0.0271	0.0274	0.0253			95.5	0.0271
95.6	0.0271	0.0273	0.0252			95.6	0.0271
95.7	0.0271	0.0274	0.0251			95.7	0.0271
95.8	0.027	0.0274	0.0253			95.8	0.027
95.9	0.0271	0.0274	0.0251			95.9	0.0271
96	0.027	0.0273	0.0252			96	0.027
96.1	0.0271	0.0274	0.0251			96.1	0.0271
96.2	0.027	0.0273	0.025			96.2	0.027
96.3	0.0272	0.0273	0.025			96.3	0.0272
96.4	0.027	0.0274	0.0253			96.4	0.027
96.5	0.0271	0.0272	0.025			96.5	0.0271
96.6	0.027	0.0274	0.0251			96.6	0.027
96.7	0.027	0.0273	0.0251			96.7	0.027
96.8	0.0271	0.0273	0.0249			96.8	0.0271
96.9	0.027	0.0272	0.025			96.9	0.027
97	0.0271	0.0274	0.0251			97	0.0271
97.1	0.0271	0.0273	0.0251			97.1	0.0271
97.2	0.0271	0.0272	0.025			97.2	0.0271
97.3	0.0271	0.0273	0.0249			97.3	0.0271
97.4	0.0268	0.0272	0.025			97.4	0.0268
97.5	0.027	0.0272	0.0249			97.5	0.027
97.6	0.027	0.0271	0.0251			97.6	0.027
97.7	0.027	0.0273	0.0251			97.7	0.027
97.8	0.027	0.0272	0.0251			97.8	0.027
97.9	0.027	0.0272	0.0249			97.9	0.027
98	0.027	0.0272	0.0251			98	0.027
98.1	0.0271	0.0271	0.0249			98.1	0.0271
98.2	0.0269	0.0273	0.0248			98.2	0.0269
98.3	0.0271	0.0272	0.025			98.3	0.0271
98.4	0.027	0.0271	0.0248			98.4	0.027
98.5	0.027	0.0272	0.0251			98.5	0.027
98.6	0.0269	0.0271	0.025			98.6	0.0269
98.7	0.0269	0.0272	0.0249			98.7	0.0269
98.8	0.027	0.0272	0.025			98.8	0.027
98.9	0.027	0.0272	0.0249			98.9	0.027
99	0.027	0.0272	0.0247			99	0.027
99.1	0.0269	0.0271	0.0249			99.1	0.0269
99.2	0.0269	0.0271	0.0249			99.2	0.0269
99.3	0.0269	0.0272	0.025			99.3	0.0269
99.4	0.0269	0.027	0.025			99.4	0.0269
99.5	0.0269	0.0271	0.0249			99.5	0.0269
99.6	0.0269	0.0272	0.0247			99.6	0.0269
99.7	0.027	0.0271	0.0249			99.7	0.027
99.8	0.0268	0.0271	0.025			99.8	0.0268
99.9	0.0271	0.0271	0.0248			99.9	0.0271
100	0.0268	0.0271	0.0247			100	0.0268
100	0.0268	0.0271	0.025			100	0.0268
100	0.027	0.027	0.0248			100	0.027
100	0.0269	0.0272	0.0248			100	0.0269
100	0.0269	0.0271	0.0248			100	0.0269
101	0.0269	0.0271	0.0248			101	0.0269
101	0.0269	0.0272	0.0249			101	0.0269
101	0.0269	0.0269	0.0247			101	0.0269
101	0.027	0.0271	0.0248			101	0.027
101	0.0268	0.027	0.0248			101	0.0268
101	0.0269	0.0271	0.0248			101	0.0269
101	0.0268	0.0271	0.0247			101	0.0268
101	0.0268	0.027	0.0248			101	0.0268
101	0.027	0.027	0.0248			101	0.027
101	0.0268	0.0271	0.0248			101	0.0268
102	0.0268	0.027	0.0246			102	0.0268
102	0.0268	0.027	0.0248			102	0.0268
102	0.0268	0.0269	0.0247			102	0.0268
102	0.027	0.0271	0.0248			102	0.027
102	0.0269	0.027	0.0249			102	0.0269
102	0.0268	0.027	0.0246			102	0.0268
102	0.0268	0.0269	0.0249			102	0.0268
102	0.0268	0.027	0.0246			102	0.0268
102	0.0269	0.0269	0.0248			102	0.0269
102	0.0268	0.0269	0.0246			102	0.0268
103	0.0268	0.0272	0.0248			103	0.0268
103	0.0268	0.0269	0.0247			103	0.0268
103	0.0269	0.027	0.0247			103	0.0269
103	0.0268	0.0269	0.0247			103	0.0268
103	0.0268	0.0268	0.0247			103	0.0268
103	0.0268	0.0271	0.0247			103	0.0268
103	0.0267	0.0269	0.0247			103	0.0267
103	0.0268	0.027	0.0246			103	0.0268
103	0.0268	0.0269	0.0248			103	0.0268
103	0.0267	0.0269	0.0247			103	0.0267
104	0.0267	0.0269	0.0247			104	0.0267
104	0.0268	0.0268	0.0247			104	0.0268
104	0.0267	0.0269	0.0245			104	0.0267
104	0.0268	0.0268	0.0246			104	0.0268
104	0.0267	0.0268	0.0246			104	0.0267
104	0.0267	0.0269	0.0246			104	0.0267
104	0.0267	0.0269	0.0246			104	0.0267
104	0.0268	0.0269	0.0245			104	0.0268
104	0.0268	0.0269	0.0247			104	0.0268
104	0.0267	0.0268	0.0246			104	0.0267
105	0.0268	0.027	0.0246			105	0.0268
105	0.0266	0.0269	0.0247			105	0.0266
105	0.0269	0.0267	0.0245			105	0.0269
105	0.0267	0.0269	0.0245			105	0.0267
105	0.0266	0.0267	0.0246			105	0.0266
105	0.0268	0.0269	0.0246			105	0.0268
105	0.0267	0.0269	0.0246			105	0.0267
105	0.0266	0.0267	0.0246			105	0.0266
105	0.0268	0.0269	0.0246			105	0.0268
105	0.0267	0.0267	0.0246			105	0.0267
106	0.0267	0.0267	0.0244			106	0.0267
106	0.0267	0.0268	0.0246			106	0.0267
106	0.0267	0.0268	0.0246			106	0.0267
106	0.0267	0.0267	0.0245			106	0.0267
106	0.0266	0.0268	0.0245			106	0.0266
106	0.0266	0.0267	0.0246			106	0.0266
106	0.0268	0.0268	0.0245			106	0.0268
106	0.0266	0.0267	0.0245			106	0.0266
106	0.0266	0.0269	0.0245			106	0.0266
106	0.0267	0.0267	0.0245			106	0.0267
107	0.0267	0.0265	0.0245			107	0.0267
107	0.0266	0.027	0.0245			107	0.0266
107	0.0266	0.0267	0.0245			107	0.0266
107	0.0267	0.0268	0.0244			107	0.0267
107	0.0266	0.0267	0.0245			107	0.0266
107	0.0266	0.0267	0.0245			107	0.0266
107	0.0266	0.0267	0.0244			107	0.0266
107	0.0266	0.0267	0.0245			107	0.0266
107	0.0266	0.0268	0.0244			107	0.0266
107	0.0265	0.0267	0.0244			107	0.0265
108	0.0266	0.0267	0.0244			108	0.0266
108	0.0267	0.0266	0.0244			108	0.0267
108	0.0266	0.0268	0.0244			108	0.0266
108	0.0266	0.0267	0.0243			108	0.0266
108	0.0266	0.0267	0.0245			108	0.0266
108	0.0266	0.0267	0.0244			108	0.0266
108	0.0266	0.0267	0.0244			108	0.0266
108	0.0266	0.0266	0.0243			108	0.0266
108	0.0266	0.0267	0.0244			108	0.0266
108	0.0265	0.0266	0.0243			108	0.0265
109	0.0265	0.0266	0.0245			109	0.0265
109	0.0267	0.0267	0.0244			109	0.0267
109	0.0266	0.0267	0.0242			109	0.0266
109	0.0265	0.0265	0.0244			109	0.0265
109	0.0265	0.0267	0.0242			109	0.0265
109	0.0265	0.0267	0.0243			109	0.0265
109	0.0265	0.0266	0.0243			109	0.0265
109	0.0266	0.0265	0.0243			109	0.0266
109	0.0265	0.0267	0.0244			109	0.0265
109	0.0265	0.0265	0.0243			109	0.0265
110	0.0265	0.0266	0.0243			110	0.0265
110	0.0265	0.0266	0.0243			110	0.0265
110	0.0265	0.0266	0.0242			110	0.0265
110	0.0265	0.0265	0.0244			110	0.0265
110	0.0266	0.0266	0.0242			110	0.0266
110	0.0264	0.0265	0.0243			110	0.0264
110	0.0266	0.0266	0.0243			110	0.0266
110	0.0265	0.0266	0.0242			110	0.0265
110	0.0265	0.0266	0.0243			110	0.0265
110	0.0265	0.0265	0.0243			110	0.0265
111	0.0266	0.0265	0.0241			111	0.0266
111	0.0265	0.0265	0.0243			111	0.0265
111	0.0265	0.0265	0.0242			111	0.0265
111	0.0264	0.0264	0.0242			111	0.0264
111	0.0266	0.0265	0.0243			111	0.0266
111	0.0265	0.0265	0.0241			111	0.0265
111	0.0265	0.0265	0.0242			111	0.0265
111	0.0265	0.0265	0.0243			111	0.0265
111	0.0266	0.0265	0.0241			111	0.0266
111	0.0264	0.0264	0.0243			111	0.0264
112	0.0265	0.0264	0.0242			112	0.0265
112	0.0265	0.0266	0.0241			112	0.0265
112	0.0264	0.0264	0.0243			112	0.0264
112	0.0265	0.0264	0.0241			112	0.0265
112	0.0265	0.0264	0.0241			112	0.0265
112	0.0264	0.0265	0.0242			112	0.0264
112	0.0265	0.0265	0.0241			112	0.0265
112	0.0264	0.0264	0.0241			112	0.0264
112	0.0265	0.0264	0.0241			112	0.0265
112	0.0265	0.0263	0.024			112	0.0265
113	0.0264	0.0263	0.0242			113	0.0264
113	0.0263	0.0265	0.0241			113	0.0263
113	0.0265	0.0262	0.0241			113	0.0265
113	0.0265	0.0264	0.0241			113	0.0265
113	0.0264	0.0266	0.024			113	0.0264
113	0.0265	0.0264	0.0241			113	0.0265
113	0.0264	0.0263	0.0241			113	0.0264
113	0.0265	0.0264	0.024			113	0.0265
113	0.0264	0.0262	0.0241			113	0.0264
113	0.0264	0.0265	0.0241			113	0.0264
114	0.0265	0.0263	0.024			114	0.0265
114	0.0264	0.0265	0.024			114	0.0264
114	0.0264	0.0264	0.024			114	0.0264
114	0.0265	0.0263	0.0241			114	0.0265
114	0.0264	0.0263	0.024			114	0.0264
114	0.0264	0.0264	0.024			114	0.0264
114	0.0264	0.0261	0.024			114	0.0264
114	0.0264	0.0264	0.024			114	0.0264
114	0.0263	0.0265	0.0239			114	0.0263
114	0.0264	0.0262	0.024			114	0.0264
115	0.0264	0.0264	0.024			115	0.0264
115	0.0264	0.0262	0.0239			115	0.0264
115	0.0263	0.0264	0.0241			115	0.0263
115	0.0265	0.0262	0.0239			115	0.0265
115	0.0264	0.0262	0.0238			115	0.0264
115	0.0264	0.0262	0.024			115	0.0264
115	0.0264	0.0262	0.024			115	0.0264
115	0.0263	0.0263	0.0239			115	0.0263
115	0.0263	0.0262	0.024			115	0.0263
115	0.0264	0.0262	0.0238			115	0.0264
116	0.0263	0.0263	0.0239			116	0.0263
116	0.0263	0.0262	0.0239			116	0.0263
116	0.0263	0.0263	0.0239			116	0.0263
116	0.0264	0.0263	0.0238			116	0.0264
116	0.0263	0.0262	0.0239			116	0.0263
116	0.0264	0.0262	0.0238			116	0.0264
116	0.0263	0.0262	0.0238			116	0.0263
116	0.0264	0.0261	0.024			116	0.0264
116	0.0263	0.0262	0.0238			116	0.0263
116	0.0262	0.0261	0.0238			116	0.0262
117	0.0264	0.0262	0.024			117	0.0264
117	0.0263	0.0262	0.0239			117	0.0263
117	0.0263	0.0262	0.0239			117	0.0263
117	0.0261	0.0262	0.0239			117	0.0261
117	0.0264	0.026	0.0238			117	0.0264
117	0.0263	0.0262	0.0238			117	0.0263
117	0.0263	0.0262	0.0238			117	0.0263
117	0.0263	0.026	0.0238			117	0.0263
117	0.0264	0.0262	0.0238			117	0.0264
117	0.0263	0.0261	0.0238			117	0.0263
118	0.0263	0.0262	0.0237			118	0.0263
118	0.0263	0.0262	0.0238			118	0.0263
118	0.0263	0.0261	0.0239			118	0.0263
118	0.0263	0.0261	0.0238			118	0.0263
118	0.0263	0.0261	0.0238			118	0.0263
118	0.0263	0.0261	0.0237			118	0.0263
118	0.0262	0.0261	0.0236			118	0.0262
118	0.0262	0.026	0.0238			118	0.0262
118	0.0263	0.0262	0.0237			118	0.0263
118	0.0263	0.0261	0.0237			118	0.0263
119	0.0263	0.0261	0.0239			119	0.0263
119	0.0262	0.0262	0.0237			119	0.0262
119	0.0264	0.0261	0.0237			119	0.0264
119	0.0263	0.026	0.0237			119	0.0263
119	0.0263	0.026	0.0236			119	0.0263
119	0.0262	0.0261	0.0237			119	0.0262
119	0.0263	0.0261	0.0237			119	0.0263
119	0.0262	0.026	0.0237			119	0.0262
119	0.0263	0.026	0.0237			119	0.0263
119	0.0262	0.026	0.0237			119	0.0262
120	0.0262	0.026	0.0236			120	0.0262
120	0.0263	0.026	0.0237			120	0.0263
120	0.0261	0.026	0.0237			120	0.0261
120	0.0262	0.0261	0.0236			120	0.0262
120	0.0263	0.026	0.0238			120	0.0263
120	0.0263	0.026	0.0237			120	0.0263
120	0.0322	0.0261	0.0237			120	0.0322
120	0.0321	0.0375	0.0343			120	0.0321
120	0.0321	0.0374	0.0342			120	0.0321
120	0.0321	0.0375	0.0341			120	0.0321
121	0.032	0.0371	0.0339			121	0.032
121	0.0322	0.0372	0.0339			121	0.0322
121	0.0319	0.0373	0.0338			121	0.0319
121	0.032	0.0369	0.0336			121	0.032
121	0.0319	0.037	0.0335			121	0.0319
121	0.0319	0.0369	0.0335			121	0.0319
121	0.032	0.0367	0.0334			121	0.032
121	0.0318	0.0367	0.0332			121	0.0318
121	0.0318	0.0365	0.0331			121	0.0318
121	0.0318	0.0364	0.0331			121	0.0318
122	0.0318	0.0363	0.0329			122	0.0318
122	0.0317	0.0363	0.0328			122	0.0317
122	0.0317	0.0361	0.0328			122	0.0317
122	0.0316	0.036	0.0328			122	0.0316
122	0.0317	0.0361	0.0324			122	0.0317
122	0.0315	0.0358	0.0325			122	0.0315
122	0.0316	0.0358	0.0325			122	0.0316
122	0.0315	0.0356	0.0323			122	0.0315
122	0.0314	0.0356	0.0322			122	0.0314
122	0.0315	0.0356	0.0322			122	0.0315
123	0.0314	0.0354	0.0322			123	0.0314
123	0.0313	0.0354	0.032			123	0.0313
123	0.0313	0.0354	0.0319			123	0.0313
123	0.0313	0.0353	0.0318			123	0.0313
123	0.0312	0.0353	0.0318			123	0.0312
123	0.0313	0.035	0.0318			123	0.0313
123	0.0312	0.0351	0.0317			123	0.0312
123	0.0312	0.0349	0.0315			123	0.0312
123	0.0311	0.0348	0.0314			123	0.0311
123	0.0312	0.0348	0.0314			123	0.0312
124	0.031	0.0348	0.0312			124	0.031
124	0.031	0.0347	0.0312			124	0.031
124	0.031	0.0345	0.0312			124	0.031
124	0.031	0.0346	0.0311			124	0.031
124	0.031	0.0343	0.0311			124	0.031
124	0.0309	0.0344	0.0309			124	0.0309
124	0.031	0.0343	0.031			124	0.031
124	0.0309	0.0343	0.0307			124	0.0309
124	0.0309	0.0341	0.0306			124	0.0309
124	0.0308	0.034	0.0308			124	0.0308
125	0.0308	0.0341	0.0305			125	0.0308
125	0.0308	0.034	0.0307			125	0.0308
125	0.0307	0.0338	0.0305			125	0.0307
125	0.0306	0.0339	0.0304			125	0.0306
125	0.0307	0.0337	0.0303			125	0.0307
125	0.0307	0.0337	0.0302			125	0.0307
125	0.0306	0.0337	0.0303			125	0.0306
125	0.0306	0.0335	0.0302			125	0.0306
125	0.0305	0.0336	0.03			125	0.0305
125	0.0305	0.0334	0.0302			125	0.0305
126	0.0305	0.0335	0.03			126	0.0305
126	0.0305	0.0333	0.03			126	0.0305
126	0.0304	0.0333	0.03			126	0.0304
126	0.0304	0.0333	0.0299			126	0.0304
126	0.0305	0.0333	0.0296			126	0.0305
126	0.0303	0.033	0.0298			126	0.0303
126	0.0303	0.0332	0.0298			126	0.0303
126	0.0303	0.0331	0.0296			126	0.0303
126	0.0301	0.033	0.0296			126	0.0301
126	0.0303	0.0329	0.0294			126	0.0303
127	0.0302	0.0329	0.0295			127	0.0302
127	0.0302	0.0328	0.0295			127	0.0302
127	0.0302	0.0328	0.0294			127	0.0302
127	0.0302	0.0328	0.0293			127	0.0302
127	0.03	0.0327	0.0293			127	0.03
127	0.0299	0.0326	0.0292			127	0.0299
127	0.0301	0.0326	0.0292			127	0.0301
127	0.0301	0.0325	0.0291			127	0.0301
127	0.0301	0.0326	0.0292			127	0.0301
127	0.03	0.0326	0.0291			127	0.03
128	0.0299	0.0324	0.029			128	0.0299
128	0.03	0.0323	0.029			128	0.03
128	0.0299	0.0324	0.0289			128	0.0299
128	0.0299	0.0323	0.0288			128	0.0299
128	0.0299	0.0321	0.0289			128	0.0299
128	0.0298	0.0322	0.0289			128	0.0298
128	0.0299	0.0321	0.0288			128	0.0299
128	0.0298	0.0321	0.0287			128	0.0298
128	0.0298	0.032	0.0286			128	0.0298
128	0.0297	0.0319	0.0286			128	0.0297
129	0.0297	0.032	0.0287			129	0.0297
129	0.0297	0.0319	0.0285			129	0.0297
129	0.0296	0.0318	0.0286			129	0.0296
129	0.0296	0.0319	0.0285			129	0.0296
129	0.0296	0.0318	0.0284			129	0.0296
129	0.0296	0.0317	0.0284			129	0.0296
129	0.0296	0.0317	0.0284			129	0.0296
129	0.0296	0.0317	0.0284			129	0.0296
129	0.0295	0.0317	0.0283			129	0.0295
129	0.0294	0.0316	0.0282			129	0.0294
130	0.0296	0.0316	0.0282			130	0.0296
130	0.0294	0.0314	0.0281			130	0.0294
130	0.0295	0.0316	0.0282			130	0.0295
130	0.0294	0.0314	0.0281			130	0.0294
130	0.0294	0.0315	0.0281			130	0.0294
130	0.0294	0.0314	0.0281			130	0.0294
130	0.0293	0.0314	0.028			130	0.0293
130	0.0293	0.0313	0.028			130	0.0293
130	0.0292	0.0311	0.0279			130	0.0292
130	0.0294	0.0313	0.0279			130	0.0294
131	0.0292	0.0313	0.0278			131	0.0292
131	0.0293	0.0312	0.028			131	0.0293
131	0.0292	0.0311	0.0278			131	0.0292
131	0.0292	0.031	0.0277			131	0.0292
131	0.0292	0.0311	0.0277			131	0.0292
131	0.0292	0.0311	0.0276			131	0.0292
131	0.029	0.0309	0.0278			131	0.029
131	0.0292	0.0309	0.0276			131	0.0292
131	0.0291	0.0309	0.0275			131	0.0291
131	0.0291	0.0309	0.0276			131	0.0291
132	0.029	0.0308	0.0276			132	0.029
132	0.029	0.0307	0.0276			132	0.029
132	0.029	0.0309	0.0274			132	0.029
132	0.029	0.0308	0.0274			132	0.029
132	0.0289	0.0307	0.0274			132	0.0289
132	0.029	0.0307	0.0275			132	0.029
132	0.0289	0.0306	0.0275			132	0.0289
132	0.0289	0.0307	0.0274			132	0.0289
132	0.0289	0.0306	0.0273			132	0.0289
132	0.0288	0.0306	0.0273			132	0.0288
133	0.0288	0.0306	0.0272			133	0.0288
133	0.0288	0.0305	0.0272			133	0.0288
133	0.0288	0.0305	0.0271			133	0.0288
133	0.0288	0.0306	0.0273			133	0.0288
133	0.0287	0.0303	0.0271			133	0.0287
133	0.0288	0.0305	0.0272			133	0.0288
133	0.0287	0.0303	0.027			133	0.0287
133	0.0287	0.0303	0.027			133	0.0287
133	0.0287	0.0304	0.0272			133	0.0287
133	0.0286	0.0303	0.027			133	0.0286
134	0.0287	0.0302	0.027			134	0.0287
134	0.0287	0.0302	0.0269			134	0.0287
134	0.0285	0.0302	0.027			134	0.0285
134	0.0285	0.0301	0.0269			134	0.0285
134	0.0286	0.0302	0.0268			134	0.0286
134	0.0286	0.0301	0.0268			134	0.0286
134	0.0285	0.03	0.0268			134	0.0285
134	0.0285	0.03	0.0268			134	0.0285
134	0.0284	0.03	0.0269			134	0.0284
134	0.0285	0.03	0.0266			134	0.0285
135	0.0285	0.0299	0.0269			135	0.0285
135	0.0284	0.03	0.0267			135	0.0284
135	0.0284	0.0298	0.0269			135	0.0284
135	0.0284	0.03	0.0267			135	0.0284
135	0.0284	0.0299	0.0267			135	0.0284
135	0.0283	0.0298	0.0266			135	0.0283
135	0.0284	0.0299	0.0265			135	0.0284
135	0.0283	0.0297	0.0266			135	0.0283
135	0.0284	0.0299	0.0265			135	0.0284
135	0.0282	0.0297	0.0266			135	0.0282
136	0.0282	0.0298	0.0266			136	0.0282
136	0.0283	0.0297	0.0266			136	0.0283
136	0.0282	0.0296	0.0264			136	0.0282
136	0.0282	0.0296	0.0264			136	0.0282
136	0.0282	0.0297	0.0264			136	0.0282
136	0.0282	0.0296	0.0266			136	0.0282
136	0.0282	0.0296	0.0264			136	0.0282
136	0.0281	0.0294	0.0263			136	0.0281
136	0.0282	0.0296	0.0264			136	0.0282
136	0.0281	0.0295	0.0263			136	0.0281
137	0.0281	0.0294	0.0262			137	0.0281
137	0.0281	0.0294	0.0264			137	0.0281
137	0.028	0.0295	0.0261			137	0.028
137	0.028	0.0294	0.0263			137	0.028
137	0.0281	0.0294	0.0262			137	0.0281
137	0.028	0.0293	0.0263			137	0.028
137	0.028	0.0294	0.0262			137	0.028
137	0.028	0.0292	0.0261			137	0.028
137	0.028	0.0293	0.0262			137	0.028
137	0.028	0.0294	0.0262			137	0.028
138	0.0279	0.0291	0.0261			138	0.0279
138	0.0278	0.0292	0.0261			138	0.0278
138	0.028	0.0291	0.026			138	0.028
138	0.028	0.0293	0.0261			138	0.028
138	0.0279	0.0291	0.026			138	0.0279
138	0.0279	0.029	0.0259			138	0.0279
138	0.0279	0.0292	0.026			138	0.0279
138	0.0279	0.029	0.0261			138	0.0279
138	0.0278	0.0291	0.0259			138	0.0278
138	0.0279	0.029	0.0259			138	0.0279
139	0.0277	0.029	0.026			139	0.0277
139	0.0278	0.0291	0.0257			139	0.0278
139	0.0277	0.0289	0.026			139	0.0277
139	0.0279	0.029	0.0259			139	0.0279
139	0.0277	0.029	0.0258			139	0.0277
139	0.0278	0.0288	0.0257			139	0.0278
139	0.0276	0.0288	0.026			139	0.0276
139	0.0277	0.029	0.0258			139	0.0277
139	0.0277	0.0288	0.0257			139	0.0277
139	0.0276	0.0288	0.0258			139	0.0276
140	0.0277	0.0289	0.0257			140	0.0277
140	0.0275	0.0288	0.0257			140	0.0275
140	0.0276	0.0288	0.0257			140	0.0276
140	0.0277	0.0287	0.0257			140	0.0277
140	0.0276	0.0288	0.0257			140	0.0276
140	0.0276	0.0287	0.0257			140	0.0276
140	0.0275	0.0287	0.0255			140	0.0275
140	0.0275	0.0287	0.0257			140	0.0275
140	0.0275	0.0287	0.0256			140	0.0275
140	0.0275	0.0286	0.0256			140	0.0275
141	0.0275	0.0287	0.0256			141	0.0275
141	0.0274	0.0286	0.0256			141	0.0274
141	0.0274	0.0285	0.0254			141	0.0274
141	0.0275	0.0285	0.0256			141	0.0275
141	0.0275	0.0286	0.0254			141	0.0275
141	0.0275	0.0285	0.0255			141	0.0275
141	0.0274	0.0286	0.0255			141	0.0274
141	0.0275	0.0285	0.0256			141	0.0275
141	0.0274	0.0283	0.0254			141	0.0274
141	0.0274	0.0285	0.0254			141	0.0274
142	0.0274	0.0283	0.0254			142	0.0274
142	0.0272	0.0285	0.0255			142	0.0272
142	0.0274	0.0284	0.0254			142	0.0274
142	0.0273	0.0283	0.0253			142	0.0273
142	0.0274	0.0284	0.0254			142	0.0274
142	0.0273	0.0285	0.0253			142	0.0273
142	0.0273	0.0284	0.0253			142	0.0273
142	0.0273	0.0283	0.0253			142	0.0273
142	0.0272	0.0282	0.0254			142	0.0272
142	0.0273	0.0283	0.0254			142	0.0273
143	0.0272	0.0282	0.0252			143	0.0272
143	0.0272	0.0283	0.0252			143	0.0272
143	0.0272	0.0283	0.0253			143	0.0272
143	0.0272	0.0283	0.0253			143	0.0272
143	0.0272	0.0281	0.0252			143	0.0272
143	0.0272	0.0283	0.025			143	0.0272
143	0.0272	0.0282	0.0253			143	0.0272
143	0.0271	0.0281	0.0251			143	0.0271
143	0.0271	0.0283	0.0252			143	0.0271
143	0.0272	0.0281	0.0252			143	0.0272
144	0.0271	0.028	0.0251			144	0.0271
144	0.0271	0.0281	0.0252			144	0.0271
144	0.027	0.0281	0.0251			144	0.027
144	0.0271	0.028	0.0251			144	0.0271
144	0.027	0.0281	0.0251			144	0.027
144	0.027	0.0281	0.0251			144	0.027
144	0.0271	0.028	0.025			144	0.0271
144	0.027	0.028	0.025			144	0.027
144	0.027	0.0279	0.025			144	0.027
144	0.0269	0.0279	0.0249			144	0.0269
145	0.0271	0.0281	0.0251			145	0.0271
145	0.0269	0.028	0.025			145	0.0269
145	0.027	0.028	0.025			145	0.027
145	0.027	0.0279	0.0249			145	0.027
145	0.027	0.0279	0.0249			145	0.027
145	0.0268	0.0278	0.0249			145	0.0268
145	0.027	0.0279	0.0249			145	0.027
145	0.0269	0.0279	0.0249			145	0.0269
145	0.0269	0.0278	0.0248			145	0.0269
145	0.0269	0.0278	0.0249			145	0.0269
146	0.0268	0.0278	0.0248			146	0.0268
146	0.027	0.0277	0.0249			146	0.027
146	0.0269	0.0278	0.025			146	0.0269
146	0.0268	0.0278	0.0249			146	0.0268
146	0.0269	0.0277	0.0248			146	0.0269
146	0.0268	0.0278	0.0247			146	0.0268
146	0.0268	0.0277	0.0249			146	0.0268
146	0.0267	0.0278	0.0248			146	0.0267
146	0.0268	0.0278	0.0247			146	0.0268
146	0.0267	0.0277	0.0247			146	0.0267
147	0.0267	0.0275	0.0249			147	0.0267
147	0.0268	0.0277	0.0249			147	0.0268
147	0.0267	0.0277	0.0248			147	0.0267
147	0.0266	0.0275	0.0246			147	0.0266
147	0.0268	0.0277	0.0248			147	0.0268
147	0.0267	0.0276	0.0247			147	0.0267
147	0.0267	0.0277	0.0248			147	0.0267
147	0.0267	0.0275	0.0247			147	0.0267
147	0.0267	0.0275	0.0246			147	0.0267
147	0.0265	0.0275	0.0247			147	0.0265
148	0.0267	0.0275	0.0246			148	0.0267
148	0.0266	0.0274	0.0247			148	0.0266
148	0.0266	0.0275	0.0247			148	0.0266
148	0.0265	0.0275	0.0246			148	0.0265
148	0.0266	0.0275	0.0246			148	0.0266
148	0.0266	0.0273	0.0246			148	0.0266
148	0.0266	0.0275	0.0246			148	0.0266
148	0.0266	0.0275	0.0245			148	0.0266
148	0.0265	0.0274	0.0245			148	0.0265
148	0.0266	0.0274	0.0246			148	0.0266
149	0.0265	0.0273	0.0245			149	0.0265
149	0.0265	0.0274	0.0246			149	0.0265
149	0.0264	0.0272	0.0245			149	0.0264
149	0.0264	0.0274	0.0245			149	0.0264
149	0.0265	0.0272	0.0245			149	0.0265
149	0.0265	0.0275	0.0245			149	0.0265
149	0.0265	0.0272	0.0244			149	0.0265
149	0.0264	0.0275	0.0244			149	0.0264
149	0.0264	0.0273	0.0244			149	0.0264
149	0.0264	0.0273	0.0244			149	0.0264
150	0.0264	0.0273	0.0245			150	0.0264
150	0.0263	0.0272	0.0244			150	0.0263
150	0.0265	0.0273	0.0244			150	0.0265
150	0.0264	0.0272	0.0243			150	0.0264
150	0.0263	0.0272	0.0245			150	0.0263
150	0.0264	0.0271	0.0243			150	0.0264
150	0.0264	0.0273	0.0244			150	0.0264
150	0.0263	0.0272	0.0243			150	0.0263
150	0.0263	0.0271	0.0243			150	0.0263
150	0.0263	0.0272	0.0244			150	0.0263
151	0.0263	0.0271	0.0242			151	0.0263
151	0.0263	0.0271	0.0243			151	0.0263
151	0.0263	0.0271	0.0243			151	0.0263
151	0.0263	0.0271	0.0242			151	0.0263
151	0.0263	0.0271	0.0243			151	0.0263
151	0.0263	0.027	0.0243			151	0.0263
151	0.0263	0.0272	0.0243			151	0.0263
151	0.0262	0.0269	0.0242			151	0.0262
151	0.0262	0.0271	0.0242			151	0.0262
151	0.0261	0.0271	0.0242			151	0.0261
152	0.0263	0.0271	0.0241			152	0.0263
152	0.0262	0.027	0.0243			152	0.0262
152	0.0262	0.027	0.0241			152	0.0262
152	0.0262	0.027	0.0243			152	0.0262
152	0.0261	0.027	0.0241			152	0.0261
152	0.0263	0.027	0.0242			152	0.0263
152	0.0262	0.027	0.0241			152	0.0262
152	0.0261	0.027	0.0241			152	0.0261
152	0.0261	0.0269	0.0242			152	0.0261
152	0.0261	0.027	0.024			152	0.0261
153	0.0261	0.0269	0.0241			153	0.0261
153	0.0261	0.0269	0.0241			153	0.0261
153	0.0261	0.027	0.0239			153	0.0261
153	0.0261	0.0269	0.0242			153	0.0261
153	0.026	0.0269	0.024			153	0.026
153	0.0261	0.0269	0.0241			153	0.0261
153	0.0261	0.0268	0.0241			153	0.0261
153	0.0261	0.0269	0.0241			153	0.0261
153	0.026	0.0268	0.024			153	0.026
153	0.026	0.0269	0.024			153	0.026
154	0.026	0.0268	0.0239			154	0.026
154	0.026	0.0269	0.024			154	0.026
154	0.0259	0.0268	0.0241			154	0.0259
154	0.026	0.0266	0.024			154	0.026
154	0.0259	0.0269	0.024			154	0.0259
154	0.026	0.0267	0.024			154	0.026
154	0.0258	0.0268	0.0239			154	0.0258
154	0.0259	0.0267	0.0239			154	0.0259
154	0.026	0.0267	0.0239			154	0.026
154	0.0258	0.0268	0.024			154	0.0258
155	0.026	0.0267	0.0239			155	0.026
155	0.0259	0.0267	0.0239			155	0.0259
155	0.0259	0.0267	0.0239			155	0.0259
155	0.0259	0.0268	0.0239			155	0.0259
155	0.0259	0.0267	0.0239			155	0.0259
155	0.0258	0.0267	0.0238			155	0.0258
155	0.0258	0.0266	0.024			155	0.0258
155	0.0258	0.0266	0.0238			155	0.0258
155	0.026	0.0266	0.0239			155	0.026
155	0.0258	0.0267	0.0238			155	0.0258
156	0.0259	0.0266	0.0239			156	0.0259
156	0.0257	0.0266	0.0238			156	0.0257
156	0.0259	0.0267	0.0238			156	0.0259
156	0.0258	0.0265	0.0238			156	0.0258
156	0.0258	0.0266	0.0238			156	0.0258
156	0.0258	0.0266	0.0238			156	0.0258
156	0.0257	0.0266	0.0238			156	0.0257
156	0.0257	0.0266	0.0238			156	0.0257
156	0.0258	0.0267	0.0237			156	0.0258
156	0.0257	0.0265	0.0238			156	0.0257
157	0.0257	0.0266	0.0237			157	0.0257
157	0.0257	0.0266	0.0238			157	0.0257
157	0.0256	0.0265	0.0237			157	0.0256
157	0.0258	0.0264	0.0237			157	0.0258
157	0.0257	0.0266	0.0238			157	0.0257
157	0.0258	0.0265	0.0237			157	0.0258
157	0.0256	0.0264	0.0235			157	0.0256
157	0.0257	0.0265	0.0238			157	0.0257
157	0.0256	0.0265	0.0237			157	0.0256
157	0.0256	0.0265	0.0237			157	0.0256
158	0.0257	0.0265	0.0236			158	0.0257
158	0.0256	0.0264	0.0237			158	0.0256
158	0.0256	0.0265	0.0236			158	0.0256
158	0.0256	0.0264	0.0235			158	0.0256
158	0.0257	0.0264	0.0237			158	0.0257
158	0.0255	0.0264	0.0236			158	0.0255
158	0.0256	0.0265	0.0237			158	0.0256
158	0.0256	0.0263	0.0236			158	0.0256
158	0.0256	0.0263	0.0236			158	0.0256
158	0.0256	0.0265	0.0236			158	0.0256
159	0.0255	0.0263	0.0236			159	0.0255
159	0.0255	0.0264	0.0235			159	0.0255
159	0.0256	0.0264	0.0236			159	0.0256
159	0.0255	0.0264	0.0236			159	0.0255
159	0.0255	0.0264	0.0235			159	0.0255
159	0.0256	0.0263	0.0237			159	0.0256
159	0.0255	0.0262	0.0235			159	0.0255
159	0.0255	0.0264	0.0235			159	0.0255
159	0.0255	0.0263	0.0236			159	0.0255
159	0.0253	0.0263	0.0236			159	0.0253
160	0.0255	0.0262	0.0235			160	0.0255
160	0.0255	0.0263	0.0234			160	0.0255
160	0.0254	0.0263	0.0235			160	0.0254
160	0.0253	0.0262	0.0234			160	0.0253
160	0.0255	0.0264	0.0236			160	0.0255
160	0.0254	0.0263	0.0234			160	0.0254
160	0.0255	0.0263	0.0235			160	0.0255
160	0.0254	0.0263	0.0235			160	0.0254
160	0.0253	0.0261	0.0235			160	0.0253
160	0.0254	0.0263	0.0234			160	0.0254
161	0.0254	0.0262	0.0234			161	0.0254
161	0.0254	0.0261	0.0234			161	0.0254
161	0.0254	0.0263	0.0234			161	0.0254
161	0.0253	0.0262	0.0234			161	0.0253
161	0.0254	0.0261	0.0234			161	0.0254
161	0.0253	0.0263	0.0235			161	0.0253
161	0.0253	0.0261	0.0234			161	0.0253
161	0.0254	0.0262	0.0234			161	0.0254
161	0.0253	0.0262	0.0234			161	0.0253
161	0.0253	0.0261	0.0234			161	0.0253
162	0.0253	0.0262	0.0235			162	0.0253
162	0.0253	0.0261	0.0234			162	0.0253
162	0.0253	0.0261	0.0233			162	0.0253
162	0.0253	0.0262	0.0233			162	0.0253
162	0.0252	0.0261	0.0234			162	0.0252
162	0.0253	0.0262	0.0232			162	0.0253
162	0.0252	0.0261	0.0234			162	0.0252
162	0.0253	0.0261	0.0233			162	0.0253
162	0.0252	0.026	0.0235			162	0.0252
162	0.0251	0.026	0.0233			162	0.0251
163	0.0254	0.026	0.0233			163	0.0254
163	0.0252	0.026	0.0232			163	0.0252
163	0.0251	0.0262	0.0233			163	0.0251
163	0.0253	0.0259	0.0232			163	0.0253
163	0.0251	0.0261	0.0234			163	0.0251
163	0.0251	0.026	0.0232			163	0.0251
163	0.0252	0.026	0.0231			163	0.0252
163	0.0252	0.026	0.0234			163	0.0252
163	0.0251	0.0261	0.0232			163	0.0251
163	0.0251	0.026	0.0232			163	0.0251
164	0.0251	0.026	0.0232			164	0.0251
164	0.0251	0.0258	0.0233			164	0.0251
164	0.0251	0.026	0.0232			164	0.0251
164	0.0252	0.0259	0.0232			164	0.0252
164	0.0251	0.0259	0.0231			164	0.0251
164	0.0251	0.0259	0.0232			164	0.0251
164	0.0251	0.026	0.0232			164	0.0251
164	0.025	0.0259	0.0232			164	0.025
164	0.025	0.0259	0.0232			164	0.025
164	0.0252	0.0259	0.0233			164	0.0252
165	0.025	0.0259	0.0232			165	0.025
165	0.025	0.0258	0.0232			165	0.025
165	0.025	0.0261	0.0232			165	0.025
165	0.0249	0.0258	0.0231			165	0.0249
165	0.0251	0.0258	0.0231			165	0.0251
165	0.025	0.0259	0.0231			165	0.025
165	0.0249	0.026	0.0232			165	0.0249
165	0.0251	0.0259	0.0232			165	0.0251
165	0.025	0.0258	0.0232			165	0.025
165	0.025	0.0258	0.0231			165	0.025
166	0.0249	0.0259	0.0231			166	0.0249
166	0.025	0.0258	0.0231			166	0.025
166	0.025	0.0259	0.0231			166	0.025
166	0.0249	0.0256	0.0231			166	0.0249
166	0.0249	0.0257	0.0231			166	0.0249
166	0.025	0.0259	0.023			166	0.025
166	0.025	0.0259	0.0231			166	0.025
166	0.025	0.0258	0.023			166	0.025
166	0.025	0.0258	0.0231			166	0.025
166	0.0249	0.0257	0.0231			166	0.0249
167	0.0249	0.0258	0.023			167	0.0249
167	0.0249	0.0258	0.023			167	0.0249
167	0.0249	0.0258	0.023			167	0.0249
167	0.0249	0.0258	0.023			167	0.0249
167	0.0248	0.0258	0.023			167	0.0248
167	0.0249	0.0258	0.0231			167	0.0249
167	0.0248	0.0257	0.0231			167	0.0248
167	0.0249	0.0255	0.023			167	0.0249
167	0.0248	0.0259	0.0229			167	0.0248
167	0.0248	0.0257	0.0231			167	0.0248
168	0.0248	0.0257	0.0229			168	0.0248
168	0.0248	0.0256	0.023			168	0.0248
168	0.0248	0.0256	0.023			168	0.0248
168	0.0248	0.0257	0.0229			168	0.0248
168	0.0248	0.0257	0.023			168	0.0248
168	0.0248	0.0256	0.0229			168	0.0248
168	0.0248	0.0257	0.0229			168	0.0248
168	0.0248	0.0257	0.023			168	0.0248
168	0.0248	0.0256	0.0229			168	0.0248
168	0.0246	0.0256	0.023			168	0.0246
169	0.0248	0.0256	0.023			169	0.0248
169	0.0247	0.0257	0.0229			169	0.0247
169	0.0248	0.0256	0.0229			169	0.0248
169	0.0248	0.0257	0.0229			169	0.0248
169	0.0247	0.0255	0.0229			169	0.0247
169	0.0247	0.0257	0.0229			169	0.0247
169	0.0247	0.0256	0.0229			169	0.0247
169	0.0247	0.0256	0.0229			169	0.0247
169	0.0247	0.0255	0.0229			169	0.0247
169	0.0247	0.0256	0.0228			169	0.0247
170	0.0247	0.0255	0.0229			170	0.0247
170	0.0246	0.0256	0.0227			170	0.0246
170	0.0247	0.0256	0.0229			170	0.0247
170	0.0246	0.0255	0.0228			170	0.0246
170	0.0247	0.0255	0.0229			170	0.0247
170	0.0247	0.0255	0.0229			170	0.0247
170	0.0246	0.0256	0.0229			170	0.0246
170	0.0246	0.0256	0.0228			170	0.0246
170	0.0246	0.0255	0.0228			170	0.0246
170	0.0247	0.0253	0.0228			170	0.0247
171	0.0246	0.0256	0.0228			171	0.0246
171	0.0246	0.0256	0.0228			171	0.0246
171	0.0246	0.0254	0.0226			171	0.0246
171	0.0246	0.0255	0.0229			171	0.0246
171	0.0244	0.0256	0.0228			171	0.0244
171	0.0246	0.0254	0.0228			171	0.0246
171	0.0245	0.0255	0.0228			171	0.0245
171	0.0246	0.0254	0.0227			171	0.0246
171	0.0245	0.0254	0.0227			171	0.0245
171	0.0245	0.0254	0.0227			171	0.0245
172	0.0245	0.0254	0.0228			172	0.0245
172	0.0245	0.0256	0.0227			172	0.0245
172	0.0245	0.0253	0.0227			172	0.0245
172	0.0245	0.0255	0.0228			172	0.0245
172	0.0245	0.0255	0.0227			172	0.0245
172	0.0245	0.0254	0.0227			172	0.0245
172	0.0244	0.0253	0.0227			172	0.0244
172	0.0246	0.0254	0.0227			172	0.0246
172	0.0245	0.0254	0.0228			172	0.0245
172	0.0245	0.0254	0.0226			172	0.0245
173	0.0245	0.0253	0.0228			173	0.0245
173	0.0245	0.0254	0.0227			173	0.0245
173	0.0244	0.0253	0.0227			173	0.0244
173	0.0244	0.0254	0.0227			173	0.0244
173	0.0245	0.0252	0.0227			173	0.0245
173	0.0245	0.0254	0.0227			173	0.0245
173	0.0244	0.0253	0.0226			173	0.0244
173	0.0244	0.0253	0.0226			173	0.0244
173	0.0245	0.0252	0.0224			173	0.0245
173	0.0244	0.0253	0.0228			173	0.0244
174	0.0244	0.0253	0.0227			174	0.0244
174	0.0244	0.0254	0.0225			174	0.0244
174	0.0243	0.0253	0.0228			174	0.0243
174	0.0244	0.0252	0.0226			174	0.0244
174	0.0244	0.0253	0.0227			174	0.0244
174	0.0243	0.0252	0.0226			174	0.0243
174	0.0244	0.0252	0.0227			174	0.0244
174	0.0244	0.0253	0.0226			174	0.0244
174	0.0243	0.0253	0.0226			174	0.0243
174	0.0243	0.025	0.0225			174	0.0243
175	0.0242	0.0254	0.0225			175	0.0242
175	0.0243	0.0254	0.0227			175	0.0243
175	0.0243	0.0252	0.0226			175	0.0243
175	0.0243	0.0252	0.0226			175	0.0243
175	0.0243	0.0253	0.0226			175	0.0243
175	0.0243	0.0253	0.0226			175	0.0243
175	0.0243	0.0251	0.0224			175	0.0243
175	0.0243	0.0253	0.0227			175	0.0243
175	0.0243	0.0252	0.0225			175	0.0243
175	0.0242	0.0252	0.0226			175	0.0242
176	0.0243	0.0252	0.0225			176	0.0243
176	0.0242	0.0253	0.0224			176	0.0242
176	0.0243	0.0251	0.0226			176	0.0243
176	0.0242	0.0252	0.0225			176	0.0242
176	0.0242	0.0252	0.0226			176	0.0242
176	0.0242	0.0252	0.0225			176	0.0242
176	0.0242	0.0251	0.0226			176	0.0242
176	0.0243	0.0251	0.0226			176	0.0243
176	0.0241	0.0253	0.0225			176	0.0241
176	0.0242	0.0251	0.0225			176	0.0242
177	0.0241	0.0251	0.0225			177	0.0241
177	0.0242	0.0252	0.0225			177	0.0242
177	0.0242	0.0251	0.0226			177	0.0242
177	0.024	0.0252	0.0223			177	0.024
177	0.0242	0.0251	0.0225			177	0.0242
177	0.0242	0.0251	0.0226			177	0.0242
177	0.0241	0.0251	0.0224			177	0.0241
177	0.0241	0.0251	0.0224			177	0.0241
177	0.0241	0.0251	0.0226			177	0.0241
177	0.0241	0.0251	0.0225			177	0.0241
178	0.0241	0.025	0.0225			178	0.0241
178	0.0241	0.0251	0.0224			178	0.0241
178	0.0241	0.0252	0.0225			178	0.0241
178	0.0241	0.0249	0.0224			178	0.0241
178	0.024	0.0252	0.0224			178	0.024
178	0.024	0.025	0.0225			178	0.024
178	0.0241	0.0251	0.0225			178	0.0241
178	0.024	0.0252	0.0223			178	0.024
178	0.0241	0.0249	0.0224			178	0.0241
178	0.0241	0.0251	0.0224			178	0.0241
179	0.0241	0.0251	0.0224			179	0.0241
179	0.024	0.0251	0.0225			179	0.024
179	0.024	0.0251	0.0223			179	0.024
179	0.024	0.025	0.0225			179	0.024
179	0.0241	0.025	0.0224			179	0.0241
179	0.024	0.025	0.0223			179	0.024
179	0.0239	0.025	0.0224			179	0.0239
179	0.024	0.0249	0.0224			179	0.024
179	0.0241	0.0251	0.0224			179	0.0241
179	0.024	0.0249	0.0224			179	0.024
180	0.0239	0.025	0.0224			180	0.0239
180	0.024	0.025	0.0223			180	0.024
180	0.0239	0.0251	0.0223			180	0.0239
180	0.0239	0.025	0.0223			180	0.0239
180	0.0239	0.0249	0.0224			180	0.0239
180	0.0239	0.025	0.0224			180	0.0239
180	0.0239	0.025	0.0222			180	0.0239
180	0.0327	0.0251	0.0224			180	0.0327
180	0.0327	0.0323	0.0285			180	0.0327
180	0.0325	0.032	0.0283			180	0.0325
181	0.0324	0.0323	0.0283			181	0.0324
181	0.0324	0.0321	0.0283			181	0.0324
181	0.0322	0.0319	0.0284			181	0.0322
181	0.0322	0.032	0.0282			181	0.0322
181	0.0322	0.0317	0.0282			181	0.0322
181	0.032	0.0318	0.0282			181	0.032
181	0.0319	0.0318	0.028			181	0.0319
181	0.0319	0.0317	0.0281			181	0.0319
181	0.0318	0.0318	0.0281			181	0.0318
181	0.0318	0.0316	0.0279			181	0.0318
182	0.0316	0.0315	0.0281			182	0.0316
182	0.0316	0.0316	0.0281			182	0.0316
182	0.0314	0.0315	0.0279			182	0.0314
182	0.0315	0.0314	0.0279			182	0.0315
182	0.0314	0.0314	0.0279			182	0.0314
182	0.0313	0.0314	0.0278			182	0.0313
182	0.0312	0.0314	0.0278			182	0.0312
182	0.0312	0.0313	0.0278			182	0.0312
182	0.0311	0.0309	0.0278			182	0.0311
182	0.0311	0.0313	0.0277			182	0.0311
183	0.0309	0.0311	0.0277			183	0.0309
183	0.0309	0.0309	0.0277			183	0.0309
183	0.0309	0.031	0.0275			183	0.0309
183	0.0308	0.031	0.0276			183	0.0308
183	0.0307	0.0309	0.0275			183	0.0307
183	0.0307	0.0308	0.0276			183	0.0307
183	0.0306	0.0308	0.0275			183	0.0306
183	0.0305	0.0308	0.0275			183	0.0305
183	0.0306	0.0308	0.0274			183	0.0306
183	0.0305	0.0306	0.0273			183	0.0305
184	0.0303	0.0307	0.0273			184	0.0303
184	0.0302	0.0305	0.0273			184	0.0302
184	0.0302	0.0306	0.0273			184	0.0302
184	0.0302	0.0306	0.0273			184	0.0302
184	0.0302	0.0304	0.0273			184	0.0302
184	0.0301	0.0305	0.0272			184	0.0301
184	0.0302	0.0304	0.0272			184	0.0302
184	0.03	0.0304	0.0271			184	0.03
184	0.0299	0.0304	0.0271			184	0.0299
184	0.0299	0.0303	0.0271			184	0.0299
185	0.0298	0.0304	0.027			185	0.0298
185	0.03	0.0303	0.0271			185	0.03
185	0.0297	0.0302	0.0271			185	0.0297
185	0.0297	0.03	0.0269			185	0.0297
185	0.0296	0.0302	0.027			185	0.0296
185	0.0296	0.0301	0.027			185	0.0296
185	0.0297	0.0301	0.0269			185	0.0297
185	0.0295	0.03	0.0269			185	0.0295
185	0.0295	0.0299	0.0268			185	0.0295
185	0.0294	0.0298	0.0269			185	0.0294
186	0.0293	0.0299	0.0268			186	0.0293
186	0.0294	0.0297	0.0267			186	0.0294
186	0.0293	0.0297	0.0269			186	0.0293
186	0.0292	0.0298	0.0268			186	0.0292
186	0.0292	0.0298	0.0267			186	0.0292
186	0.0292	0.0296	0.0266			186	0.0292
186	0.0292	0.0296	0.0267			186	0.0292
186	0.029	0.0297	0.0267			186	0.029
186	0.0291	0.0295	0.0266			186	0.0291
186	0.029	0.0295	0.0265			186	0.029
187	0.0289	0.0295	0.0265			187	0.0289
187	0.029	0.0295	0.0267			187	0.029
187	0.0289	0.0296	0.0265			187	0.0289
187	0.0289	0.0295	0.0266			187	0.0289
187	0.0288	0.0294	0.0264			187	0.0288
187	0.0287	0.0294	0.0265			187	0.0287
187	0.0288	0.0295	0.0264			187	0.0288
187	0.0286	0.0294	0.0264			187	0.0286
187	0.0285	0.0291	0.0264			187	0.0285
187	0.0287	0.0294	0.0263			187	0.0287
188	0.0286	0.0292	0.0265			188	0.0286
188	0.0286	0.0294	0.0262			188	0.0286
188	0.0286	0.0292	0.0262			188	0.0286
188	0.0285	0.0294	0.0262			188	0.0285
188	0.0284	0.0292	0.0262			188	0.0284
188	0.0284	0.0291	0.0263			188	0.0284
188	0.0283	0.029	0.0262			188	0.0283
188	0.0284	0.0291	0.0263			188	0.0284
188	0.0284	0.029	0.0263			188	0.0284
188	0.0282	0.029	0.0261			188	0.0282
189	0.0283	0.029	0.0262			189	0.0283
189	0.0282	0.0289	0.0261			189	0.0282
189	0.0281	0.0289	0.0262			189	0.0281
189	0.0282	0.0289	0.0263			189	0.0282
189	0.0282	0.0292	0.0259			189	0.0282
189	0.0281	0.0292	0.0262			189	0.0281
189	0.028	0.0291	0.0266			189	0.028
189	0.028	0.029	0.0258			189	0.028
189	0.0281	0.029	0.0254			189	0.0281
189	0.028	0.029	0.0257			189	0.028
190	0.028	0.0289	0.0257			190	0.028
190	0.0279	0.0287	0.0261			190	0.0279
190	0.0279	0.0287	0.0259			190	0.0279
190	0.0278	0.0288	0.0257			190	0.0278
190	0.0278	0.0288	0.0256			190	0.0278
190	0.0278	0.0288	0.0257			190	0.0278
190	0.0278	0.0286	0.0258			190	0.0278
190	0.0277	0.0286	0.0257			190	0.0277
190	0.0277	0.0287	0.0258			190	0.0277
190	0.0276	0.0284	0.0257			190	0.0276
191	0.0277	0.0285	0.0258			191	0.0277
191	0.0277	0.0286	0.0255			191	0.0277
191	0.0276	0.0284	0.0259			191	0.0276
191	0.0277	0.0284	0.0257			191	0.0277
191	0.0275	0.0286	0.0257			191	0.0275
191	0.0275	0.0285	0.0257			191	0.0275
191	0.0275	0.0284	0.0256			191	0.0275
191	0.0275	0.0283	0.0254			191	0.0275
191	0.0274	0.0284	0.0257			191	0.0274
191	0.0274	0.0283	0.0255			191	0.0274
192	0.0274	0.0283	0.0256			192	0.0274
192	0.0273	0.0282	0.0256			192	0.0273
192	0.0273	0.0283	0.0255			192	0.0273
192	0.0273	0.0281	0.0255			192	0.0273
192	0.0274	0.0282	0.0256			192	0.0274
192	0.0272	0.0285	0.0255			192	0.0272
192	0.0273	0.0284	0.0254			192	0.0273
192	0.0271	0.0284	0.0254			192	0.0271
192	0.0272	0.0282	0.0254			192	0.0272
192	0.0271	0.028	0.0255			192	0.0271
193	0.0271	0.0281	0.0254			193	0.0271
193	0.0271	0.028	0.0254			193	0.0271
193	0.0271	0.0282	0.0253			193	0.0271
193	0.0271	0.028	0.0255			193	0.0271
193	0.0271	0.0279	0.0253			193	0.0271
193	0.027	0.028	0.0253			193	0.027
193	0.027	0.0278	0.0254			193	0.027
193	0.027	0.0279	0.0252			193	0.027
193	0.027	0.0279	0.0253			193	0.027
193	0.0269	0.0279	0.0251			193	0.0269
194	0.027	0.028	0.0254			194	0.027
194	0.0269	0.0279	0.0251			194	0.0269
194	0.0269	0.0279	0.0253			194	0.0269
194	0.0269	0.0278	0.0252			194	0.0269
194	0.0268	0.0277	0.0252			194	0.0268
194	0.0269	0.0278	0.0253			194	0.0269
194	0.0268	0.0278	0.0252			194	0.0268
194	0.0268	0.0278	0.0251			194	0.0268
194	0.0267	0.0279	0.0251			194	0.0267
194	0.0267	0.0279	0.0251			194	0.0267
195	0.0267	0.0279	0.0251			195	0.0267
195	0.0267	0.0277	0.0251			195	0.0267
195	0.0267	0.0277	0.0251			195	0.0267
195	0.0266	0.0276	0.025			195	0.0266
195	0.0265	0.0277	0.0251			195	0.0265
195	0.0267	0.0276	0.025			195	0.0267
195	0.0267	0.0275	0.025			195	0.0267
195	0.0266	0.0278	0.0249			195	0.0266
195	0.0265	0.0276	0.025			195	0.0265
195	0.0265	0.0276	0.025			195	0.0265
196	0.0265	0.0277	0.025			196	0.0265
196	0.0265	0.0275	0.0249			196	0.0265
196	0.0265	0.0275	0.025			196	0.0265
196	0.0265	0.0275	0.025			196	0.0265
196	0.0264	0.0275	0.0249			196	0.0264
196	0.0264	0.0275	0.025			196	0.0264
196	0.0264	0.0275	0.0248			196	0.0264
196	0.0263	0.0275	0.0248			196	0.0263
196	0.0263	0.0274	0.0248			196	0.0263
196	0.0263	0.0274	0.0247			196	0.0263
197	0.0263	0.0275	0.0248			197	0.0263
197	0.0264	0.0274	0.0249			197	0.0264
197	0.0263	0.0275	0.0248			197	0.0263
197	0.0262	0.0274	0.0247			197	0.0262
197	0.0264	0.0273	0.0248			197	0.0264
197	0.0263	0.0273	0.0248			197	0.0263
197	0.0261	0.0273	0.0247			197	0.0261
197	0.0263	0.0273	0.0248			197	0.0263
197	0.0261	0.0271	0.0247			197	0.0261
197	0.0262	0.0273	0.0247			197	0.0262
198	0.0262	0.0272	0.0247			198	0.0262
198	0.0261	0.0271	0.0247			198	0.0261
198	0.0261	0.0272	0.0247			198	0.0261
198	0.0261	0.0271	0.0246			198	0.0261
198	0.026	0.0271	0.0246			198	0.026
198	0.0261	0.027	0.0246			198	0.0261
198	0.0261	0.0273	0.0247			198	0.0261
198	0.0261	0.0272	0.0246			198	0.0261
198	0.026	0.0271	0.0245			198	0.026
198	0.026	0.0272	0.0247			198	0.026
199	0.026	0.027	0.0245			199	0.026
199	0.026	0.027	0.0244			199	0.026
199	0.026	0.027	0.0245			199	0.026
199	0.0259	0.027	0.0247			199	0.0259
199	0.0259	0.027	0.0245			199	0.0259
199	0.0258	0.027	0.0245			199	0.0258
199	0.0259	0.0269	0.0247			199	0.0259
199	0.0258	0.0269	0.0246			199	0.0258
199	0.0258	0.027	0.0246			199	0.0258
199	0.0257	0.027	0.0244			199	0.0257
200	0.0259	0.0268	0.024			200	0.0259
200	0.0258	0.0268	0.0245			200	0.0258
200	0.0258	0.0269	0.0251			200	0.0258
200	0.0257	0.0268	0.0241			200	0.0257
[truncated: 5,271 more rows]

## Sheet: Figure 2K
Figure 2K
Concentration (μM)	Current (μA)
0.0018	0.0053
0.0036	0.0072
0.018	0.0077
1.8	0.0134
3.6	0.0321
7.2	0.0609
18	0.216
36	0.344
72	0.686
80	0.765
360	2.725

## Sheet: Figure 2L
Figure 2L
Time (s)	Current (μA)
0.1	0.0284
0.2	0.0283
0.3	0.0284
0.4	0.0284
0.5	0.0284
0.6	0.0284
0.7	0.0284
0.8	0.0284
0.9	0.0284
1	0.0283
1.1	0.0283
1.2	0.0284
1.3	0.0284
1.4	0.0284
1.5	0.0284
1.6	0.0284
1.7	0.0283
1.8	0.0284
1.9	0.0283
2	0.0284
2.1	0.0284
2.2	0.0284
2.3	0.0284
2.4	0.0283
2.5	0.0284
2.6	0.0283
2.7	0.0284
2.8	0.0284
2.9	0.0283
3	0.0283
3.1	0.0284
3.2	0.0283
3.3	0.0284
3.4	0.0284
3.5	0.0284
3.6	0.0284
3.7	0.0284
3.8	0.0284
3.9	0.0284
4	0.0284
4.1	0.0284
4.2	0.0284
4.3	0.0284
4.4	0.0284
4.5	0.0284
4.6	0.0284
4.7	0.0284
4.8	0.0284
4.9	0.0284
5	0.0285
5.1	0.0284
5.2	0.0284
5.3	0.0284
5.4	0.0284
5.5	0.0284
5.6	0.0284
5.7	0.0284
5.8	0.0283
5.9	0.0284
6	0.0284
6.1	0.0284
6.2	0.0284
6.3	0.0283
6.4	0.0284
6.5	0.0284
6.6	0.0284
6.7	0.0284
6.8	0.0283
6.9	0.0283
7	0.0284
7.1	0.0283
7.2	0.0284
7.3	0.0284
7.4	0.0283
7.5	0.0284
7.6	0.0284
7.7	0.0283
7.8	0.0284
7.9	0.0284
8	0.0284
8.1	0.0284
8.2	0.0284
8.3	0.0284
8.4	0.0284
8.5	0.0284
8.6	0.0284
8.7	0.0284
8.8	0.0284
8.9	0.0284
9	0.0284
9.1	0.0284
9.2	0.0284
9.3	0.0284
9.4	0.0284
9.5	0.0283
9.6	0.0283
9.7	0.0283
9.8	0.0284
9.9	0.0284
10	0.0284
10.1	0.0284
10.2	0.0283
10.3	0.0284
10.4	0.0283
10.5	0.0284
10.6	0.0284
10.7	0.0283
10.8	0.0283
10.9	0.0284
11	0.0283
11.1	0.0284
11.2	0.0284
11.3	0.0283
11.4	0.0284
11.5	0.0283
11.6	0.0284
11.7	0.0284
11.8	0.0284
11.9	0.0284
12	0.0284
12.1	0.0284
12.2	0.0284
12.3	0.0284
12.4	0.0284
12.5	0.0284
12.6	0.0284
12.7	0.0284
12.8	0.0284
12.9	0.0284
13	0.0284
13.1	0.0284
13.2	0.0284
13.3	0.0284
13.4	0.0283
13.5	0.0284
13.6	0.0283
13.7	0.0284
13.8	0.0284
13.9	0.0284
14	0.0284
14.1	0.0283
14.2	0.0284
14.3	0.0283
14.4	0.0284
14.5	0.0284
14.6	0.0283
14.7	0.0283
14.8	0.0284
14.9	0.0283
15	0.0284
15.1	0.0284
15.2	0.0283
15.3	0.0284
15.4	0.0284
15.5	0.0284
15.6	0.0284
15.7	0.0284
15.8	0.0284
15.9	0.0284
16	0.0284
16.1	0.0284
16.2	0.0284
16.3	0.0284
16.4	0.0284
16.5	0.0284
16.6	0.0284
16.7	0.0284
16.8	0.0284
16.9	0.0284
17	0.0284
17.1	0.0284
17.2	0.0284
17.3	0.0283
17.4	0.0284
17.5	0.0283
17.6	0.0284
17.7	0.0284
17.8	0.0284
17.9	0.0284
18	0.0283
18.1	0.0284
18.2	0.0283
18.3	0.0284
18.4	0.0284
18.5	0.0283
18.6	0.0283
18.7	0.0284
18.8	0.0283
18.9	0.0284
19	0.0284
19.1	0.0283
19.2	0.0284
19.3	0.0284
19.4	0.0285
19.5	0.0284
19.6	0.0284
19.7	0.0284
19.8	0.0284
19.9	0.0284
20	0.0284
20.1	0.0284
20.2	0.0284
20.3	0.0284
20.4	0.0284
20.5	0.0284
20.6	0.0284
20.7	0.0284
20.8	0.0284
20.9	0.0284
21	0.0284
21.1	0.0284
21.2	0.0283
21.3	0.0285
21.4	0.0283
21.5	0.0284
21.6	0.0284
21.7	0.0284
21.8	0.0284
21.9	0.0283
22	0.0284
22.1	0.0283
22.2	0.0284
22.3	0.0284
22.4	0.0283
22.5	0.0283
22.6	0.0284
22.7	0.0283
22.8	0.0284
22.9	0.0284
23	0.0283
23.1	0.0284
23.2	0.0284
23.3	0.0285
23.4	0.0284
23.5	0.0284
23.6	0.0284
23.7	0.0284
23.8	0.0284
23.9	0.0284
24	0.0284
24.1	0.0284
24.2	0.0284
24.3	0.0284
24.4	0.0284
24.5	0.0283
24.6	0.0284
24.7	0.0284
24.8	0.0284
24.9	0.0284
25	0.0284
25.1	0.0284
25.2	0.0283
25.3	0.0283
25.4	0.0284
25.5	0.0284
25.6	0.0284
25.7	0.0284
25.8	0.0283
25.9	0.0284
26	0.0283
26.1	0.0284
26.2	0.0284
26.3	0.0283
26.4	0.0283
26.5	0.0284
26.6	0.0284
26.7	0.0284
26.8	0.0284
26.9	0.0283
27	0.0284
27.1	0.0284
27.2	0.0284
27.3	0.0284
27.4	0.0284
27.5	0.0284
27.6	0.0284
27.7	0.0284
27.8	0.0284
27.9	0.0284
28	0.0284
28.1	0.0284
28.2	0.0284
28.3	0.0284
28.4	0.0284
28.5	0.0284
28.6	0.0284
28.7	0.0284
28.8	0.0284
28.9	0.0284
29	0.0283
29.1	0.0284
29.2	0.0283
29.3	0.0284
29.4	0.0284
29.5	0.0284
29.6	0.0284
29.7	0.0283
29.8	0.0284
29.9	0.0283
30	0.0284
30.1	0.0284
30.2	0.0283
30.3	0.0283
30.4	0.0284
30.5	0.0283
30.6	0.0284
30.7	0.0284
30.8	0.0283
30.9	0.0284
31	0.0284
31.1	0.0284
31.2	0.0284
31.3	0.0284
31.4	0.0284
31.5	0.0284
31.6	0.0284
31.7	0.0284
31.8	0.0284
31.9	0.0284
32	0.0284
32.1	0.0284
32.2	0.0284
32.3	0.0284
32.4	0.0284
32.5	0.0284
32.6	0.0284
32.7	0.0284
32.8	0.0284
32.9	0.0283
33	0.0284
33.1	0.0283
33.2	0.0284
33.3	0.0284
33.4	0.0284
33.5	0.0284
33.6	0.0283
33.7	0.0284
33.8	0.0283
33.9	0.0284
34	0.0284
34.1	0.0283
34.2	0.0284
34.3	0.0284
34.4	0.0283
34.5	0.0284
34.6	0.0284
34.7	0.0283
34.8	0.0284
34.9	0.0284
35	0.0284
35.1	0.0284
35.2	0.0284
35.3	0.0284
35.4	0.0284
35.5	0.0284
35.6	0.0284
35.7	0.0284
35.8	0.0284
35.9	0.0284
36	0.0284
36.1	0.0284
36.2	0.0284
36.3	0.0284
36.4	0.0284
36.5	0.0284
36.6	0.0284
36.7	0.0284
36.8	0.0283
36.9	0.0283
37	0.0283
37.1	0.0284
37.2	0.0284
37.3	0.0284
37.4	0.0284
37.5	0.0283
37.6	0.0284
37.7	0.0283
37.8	0.0284
37.9	0.0284
38	0.0283
38.1	0.0283
38.2	0.0284
38.3	0.0283
38.4	0.0284
38.5	0.0284
38.6	0.0283
38.7	0.0284
38.8	0.0284
38.9	0.0283
39	0.0284
39.1	0.0284
39.2	0.0284
39.3	0.0284
39.4	0.0284
39.5	0.0284
39.6	0.0284
39.7	0.0284
39.8	0.0284
39.9	0.0284
40	0.0284
40.1	0.0284
40.2	0.0284
40.3	0.0284
40.4	0.0284
40.5	0.0284
40.6	0.0284
40.7	0.0283
40.8	0.0283
40.9	0.0283
41	0.0284
41.1	0.0284
41.2	0.0284
41.3	0.0284
41.4	0.0283
41.5	0.0284
41.6	0.0283
41.7	0.0284
41.8	0.0284
41.9	0.0283
42	0.0283
42.1	0.0284
42.2	0.0283
42.3	0.0284
42.4	0.0284
42.5	0.0283
42.6	0.0284
42.7	0.0284
42.8	0.0283
42.9	0.0284
43	0.0284
43.1	0.0284
43.2	0.0284
43.3	0.0284
43.4	0.0284
43.5	0.0284
43.6	0.0284
43.7	0.0284
43.8	0.0284
43.9	0.0284
44	0.0284
44.1	0.0284
44.2	0.0284
44.3	0.0284
44.4	0.0284
44.5	0.0284
44.6	0.0283
44.7	0.0284
44.8	0.0283
44.9	0.0284
45	0.0284
45.1	0.0284
45.2	0.0284
45.3	0.0283
45.4	0.0284
45.5	0.0283
45.6	0.0284
45.7	0.0284
45.8	0.0283
45.9	0.0283
46	0.0284
46.1	0.0283
46.2	0.0284
46.3	0.0284
46.4	0.0283
46.5	0.0284
46.6	0.0284
46.7	0.0283
46.8	0.0284
46.9	0.0284
47	0.0284
47.1	0.0284
47.2	0.0284
47.3	0.0284
47.4	0.0284
47.5	0.0284
47.6	0.0284
47.7	0.0284
47.8	0.0284
47.9	0.0284
48	0.0284
48.1	0.0284
48.2	0.0284
48.3	0.0284
48.4	0.0284
48.5	0.0283
48.6	0.0283
48.7	0.0283
48.8	0.0284
48.9	0.0284
49	0.0284
49.1	0.0284
49.2	0.0283
49.3	0.0284
49.4	0.0283
49.5	0.0284
49.6	0.0284
49.7	0.0283
49.8	0.0283
49.9	0.0284
50	0.0283
50.1	0.0284
50.2	0.0284
50.3	0.0283
50.4	0.0284
50.5	0.0284
50.6	0.0283
50.7	0.0284
50.8	0.0284
50.9	0.0284
51	0.0284
51.1	0.0284
51.2	0.0284
51.3	0.0284
51.4	0.0284
51.5	0.0284
51.6	0.0284
51.7	0.0284
51.8	0.0283
51.9	0.0284
52	0.0284
52.1	0.0284
52.2	0.0284
52.3	0.0284
52.4	0.0283
52.5	0.0284
52.6	0.0283
52.7	0.0284
52.8	0.0284
52.9	0.0284
53	0.0284
53.1	0.0283
53.2	0.0284
53.3	0.0283
53.4	0.0284
53.5	0.0284
53.6	0.0283
53.7	0.0283
53.8	0.0284
53.9	0.0283
54	0.0284
54.1	0.0284
54.2	0.0283
54.3	0.0284
54.4	0.0283
54.5	0.0284
54.6	0.0284
54.7	0.0284
54.8	0.0284
54.9	0.0284
55	0.0284
55.1	0.0284
55.2	0.0284
55.3	0.0284
55.4	0.0284
55.5	0.0284
55.6	0.0284
55.7	0.0283
55.8	0.0284
55.9	0.0284
56	0.0284
56.1	0.0284
56.2	0.0284
56.3	0.0283
56.4	0.0284
56.5	0.0283
56.6	0.0284
56.7	0.0284
56.8	0.0284
56.9	0.0284
57	0.0283
57.1	0.0284
57.2	0.0283
57.3	0.0284
57.4	0.0284
57.5	0.0283
57.6	0.0283
57.7	0.0284
57.8	0.0283
57.9	0.0284
58	0.0284
58.1	0.0283
58.2	0.0284
58.3	0.0283
58.4	0.0284
58.5	0.0284
58.6	0.0284
58.7	0.0284
58.8	0.0284
58.9	0.0284
59	0.0284
59.1	0.0284
59.2	0.0284
59.3	0.0284
59.4	0.0284
59.5	0.0284
59.6	0.0283
59.7	0.0284
59.8	0.0284
59.9	0.0284
60	0.0284
60.1	0.0284
60.2	0.0283
60.3	0.0284
60.4	0.0283
60.5	0.0284
60.6	0.0284
60.7	0.0284
60.8	0.0284
60.9	0.0283
61	0.0284
61.1	0.0283
61.2	0.0284
61.3	0.0284
61.4	0.0283
61.5	0.0283
61.6	0.0284
61.7	0.0283
61.8	0.0284
61.9	0.0284
62	0.0283
62.1	0.0284
62.2	0.0283
62.3	0.0284
62.4	0.0284
62.5	0.0284
62.6	0.0284
62.7	0.0284
62.8	0.0284
62.9	0.0284
63	0.0284
63.1	0.0284
63.2	0.0284
63.3	0.0284
63.4	0.0284
63.5	0.0284
63.6	0.0284
63.7	0.0284
63.8	0.0284
63.9	0.0284
64	0.0284
64.1	0.0283
64.2	0.0284
64.3	0.0283
64.4	0.0284
64.5	0.0284
64.6	0.0284
64.7	0.0284
64.8	0.0283
64.9	0.0284
65	0.0283
65.1	0.0284
65.2	0.0284
65.3	0.0283
65.4	0.0283
65.5	0.0284
65.6	0.0283
65.7	0.0284
65.8	0.0284
65.9	0.0283
66	0.0284
66.1	0.0284
66.2	0.0284
66.3	0.0284
66.4	0.0284
66.5	0.0284
66.6	0.0284
66.7	0.0284
66.8	0.0284
66.9	0.0284
67	0.0284
67.1	0.0284
67.2	0.0284
67.3	0.0284
67.4	0.0284
67.5	0.0284
67.6	0.0284
67.7	0.0284
67.8	0.0284
67.9	0.0284
68	0.0283
68.1	0.0284
68.2	0.0283
68.3	0.0284
68.4	0.0284
68.5	0.0284
68.6	0.0284
68.7	0.0283
68.8	0.0284
68.9	0.0283
69	0.0284
69.1	0.0284
69.2	0.0283
69.3	0.0283
69.4	0.0284
69.5	0.0283
69.6	0.0284
69.7	0.0284
69.8	0.0283
69.9	0.0284
70	0.0284
70.1	0.0284
70.2	0.0284
70.3	0.0284
70.4	0.0284
70.5	0.0284
70.6	0.0284
70.7	0.0284
70.8	0.0284
70.9	0.0284
71	0.0284
71.1	0.0284
71.2	0.0284
71.3	0.0284
71.4	0.0284
71.5	0.0284
71.6	0.0284
71.7	0.0284
71.8	0.0284
71.9	0.0283
72	0.0284
72.1	0.0283
72.2	0.0284
72.3	0.0284
72.4	0.0284
72.5	0.0284
72.6	0.0283
72.7	0.0284
72.8	0.0283
72.9	0.0284
73	0.0284
73.1	0.0283
73.2	0.0283
73.3	0.0284
73.4	0.0283
73.5	0.0284
73.6	0.0284
73.7	0.0283
73.8	0.0284
73.9	0.0283
74	0.0284
74.1	0.0284
74.2	0.0284
74.3	0.0284
74.4	0.0284
74.5	0.0284
74.6	0.0284
74.7	0.0284
74.8	0.0284
74.9	0.0284
75	0.0284
75.1	0.0284
75.2	0.0284
75.3	0.0284
75.4	0.0284
75.5	0.0284
75.6	0.0284
75.7	0.0284
75.8	0.0283
75.9	0.0284
76	0.0283
76.1	0.0284
76.2	0.0284
76.3	0.0284
76.4	0.0284
76.5	0.0283
76.6	0.0284
76.7	0.0283
76.8	0.0284
76.9	0.0284
77	0.0283
77.1	0.0283
77.2	0.0284
77.3	0.0283
77.4	0.0284
77.5	0.0284
77.6	0.0283
77.7	0.0284
77.8	0.0284
77.9	0.0284
78	0.0284
78.1	0.0284
78.2	0.0284
78.3	0.0284
78.4	0.0286
78.5	0.0284
78.6	0.0284
78.7	0.0284
78.8	0.0284
78.9	0.0284
79	0.0284
79.1	0.0284
79.2	0.0284
79.3	0.0284
79.4	0.0284
79.5	0.0284
79.6	0.0284
79.7	0.0284
79.8	0.0284
79.9	0.0284
80	0.0284
80.1	0.0284
80.2	0.0283
80.3	0.0283
80.4	0.0283
80.5	0.0283
80.6	0.0283
80.7	0.0284
80.8	0.0283
80.9	0.0283
81	0.0284
81.1	0.0284
81.2	0.0286
81.3	0.0284
81.4	0.0284
81.5	0.0284
81.6	0.0283
81.7	0.0283
81.8	0.0283
81.9	0.0283
82	0.0283
82.1	0.0283
82.2	0.0284
82.3	0.0283
82.4	0.0283
82.5	0.0284
82.6	0.0284
82.7	0.0284
82.8	0.0284
82.9	0.0284
83	0.0284
83.1	0.0284
83.2	0.0284
83.3	0.0284
83.4	0.0284
83.5	0.0284
83.6	0.0284
83.7	0.0284
83.8	0.0284
83.9	0.0284
84	0.0284
84.1	0.0284
84.2	0.0284
84.3	0.0285
84.4	0.0283
84.5	0.0284
84.6	0.0284
84.7	0.0284
84.8	0.0284
84.9	0.0284
85	0.0284
85.1	0.0285
85.2	0.0284
85.3	0.0284
85.4	0.0284
85.5	0.0284
85.6	0.0284
85.7	0.0284
85.8	0.0284
85.9	0.0284
86	0.0284
86.1	0.0284
86.2	0.0284
86.3	0.0284
86.4	0.0284
86.5	0.0284
86.6	0.0284
86.7	0.0284
86.8	0.0283
86.9	0.0285
87	0.0283
87.1	0.0284
87.2	0.0284
87.3	0.0284
87.4	0.0284
87.5	0.0283
87.6	0.0284
87.7	0.0283
87.8	0.0284
87.9	0.0284
88	0.0283
88.1	0.0283
88.2	0.0284
88.3	0.0283
88.4	0.0284
88.5	0.0284
88.6	0.0283
88.7	0.0284
88.8	0.0284
88.9	0.0285
89	0.0284
89.1	0.0283
89.2	0.0283
89.3	0.0283
89.4	0.0283
89.5	0.0283
89.6	0.0283
89.7	0.0283
89.8	0.0283
89.9	0.0283
90	0.0282
90.1	0.0283
90.2	0.0283
90.3	0.0283
90.4	0.0283
90.5	0.0283
90.6	0.0283
90.7	0.0283
90.8	0.0282
90.9	0.0283
91	0.0283
91.1	0.0283
91.2	0.0283
91.3	0.0283
91.4	0.0283
91.5	0.0283
91.6	0.0283
91.7	0.0283
91.8	0.0284
91.9	0.0283
92	0.0283
92.1	0.0283
92.2	0.0282
92.3	0.0282
92.4	0.0283
92.5	0.0282
92.6	0.0283
92.7	0.0283
92.8	0.0283
92.9	0.0283
93	0.0283
93.1	0.0283
93.2	0.0283
93.3	0.0284
93.4	0.0283
93.5	0.0283
93.6	0.0283
93.7	0.0282
93.8	0.0283
93.9	0.0283
94	0.0283
94.1	0.0283
94.2	0.0283
94.3	0.0283
94.4	0.0283
94.5	0.0283
94.6	0.0283
94.7	0.0283
94.8	0.0283
94.9	0.0282
95	0.0283
95.1	0.0283
95.2	0.0283
95.3	0.0283
95.4	0.0283
95.5	0.0283
95.6	0.0283
95.7	0.0283
95.8	0.0284
95.9	0.0283
96	0.0283
96.1	0.0283
96.2	0.0283
96.3	0.0282
96.4	0.0283
96.5	0.0283
96.6	0.0283
96.7	0.0283
96.8	0.0282
96.9	0.0283
97	0.0283
97.1	0.0283
97.2	0.0283
97.3	0.0283
97.4	0.0283
97.5	0.0283
97.6	0.0283
97.7	0.0283
97.8	0.0283
97.9	0.0283
98	0.0283
98.1	0.0283
98.2	0.0282
98.3	0.0283
98.4	0.0283
98.5	0.0284
98.6	0.0283
98.7	0.0283
98.8	0.0283
98.9	0.0283
99	0.0283
99.1	0.0283
99.2	0.0284
99.3	0.0283
99.4	0.0283
99.5	0.0284
99.6	0.0283
99.7	0.0283
99.8	0.0283
99.9	0.0283
100	0.0283
100	0.0283
100	0.0283
100	0.0283
100	0.0283
101	0.0284
101	0.0283
101	0.0284
101	0.0282
101	0.0284
101	0.0284
101	0.0283
101	0.0283
101	0.0283
101	0.0283
102	0.0283
102	0.0283
102	0.0283
102	0.0283
102	0.0282
102	0.0283
102	0.0284
102	0.0283
102	0.0283
102	0.0284
103	0.0283
103	0.0284
103	0.0283
103	0.0283
103	0.0283
103	0.0283
103	0.0283
103	0.0283
103	0.0283
103	0.0283
104	0.0283
104	0.0284
104	0.0283
104	0.0283
104	0.0283
104	0.0284
104	0.0283
104	0.0284
104	0.0283
104	0.0284
105	0.0283
105	0.0283
105	0.0283
105	0.0283
105	0.0283
105	0.0284
105	0.0283
105	0.0284
105	0.0283
105	0.0284
106	0.0284
106	0.0283
106	0.0283
106	0.0284
106	0.0284
106	0.0284
106	0.0284
106	0.0284
106	0.0283
106	0.0284
107	0.0283
107	0.0284
107	0.0283
107	0.0284
107	0.0284
107	0.0283
107	0.0283
107	0.0284
107	0.0284
107	0.0284
108	0.0284
108	0.0284
108	0.0283
108	0.0284
108	0.0284
108	0.0284
108	0.0284
108	0.0284
108	0.0284
108	0.0284
109	0.0284
109	0.0284
109	0.0284
109	0.0284
109	0.0284
109	0.0284
109	0.0284
109	0.0284
109	0.0284
109	0.0284
110	0.0284
110	0.0285
110	0.0284
110	0.0284
110	0.0284
110	0.0284
110	0.0285
110	0.0284
110	0.0284
110	0.0285
111	0.0284
111	0.0284
111	0.0284
111	0.0284
111	0.0284
111	0.0284
111	0.0284
111	0.0285
111	0.0284
111	0.0284
112	0.0285
112	0.0284
112	0.0284
112	0.0284
112	0.0285
112	0.0284
112	0.0286
112	0.0285
112	0.0284
112	0.0284
113	0.0285
113	0.0284
113	0.0285
113	0.0284
113	0.0284
113	0.0284
113	0.0285
113	0.0284
113	0.0285
113	0.0284
114	0.0286
114	0.0286
114	0.0284
114	0.0285
114	0.0284
114	0.0285
114	0.0286
114	0.0284
114	0.0284
114	0.0285
115	0.0286
115	0.0286
115	0.0284
115	0.0286
115	0.0285
115	0.0284
115	0.0285
115	0.0286
115	0.0286
115	0.0286
116	0.0284
116	0.0286
116	0.0286
116	0.0286
116	0.0286
116	0.0288
116	0.0287
116	0.0286
116	0.0286
116	0.0286
117	0.0286
117	0.0286
117	0.0286
117	0.0286
117	0.0286
117	0.0287
117	0.0286
117	0.0286
117	0.0286
117	0.0287
118	0.0286
118	0.0287
118	0.0286
118	0.0286
118	0.0286
118	0.0287
118	0.0287
118	0.0286
118	0.0287
118	0.0287
119	0.0287
119	0.0286
119	0.0287
119	0.0287
119	0.0287
119	0.0286
119	0.0287
119	0.0287
119	0.0287
119	0.0287
120	0.0287
120	0.0287
120	0.0287
120	0.0287
120	0.0287
120	0.0287
120	0.0287
120	0.0286
120	0.0287
120	0.0287
121	0.0287
121	0.0596
121	0.0596
121	0.0596
121	0.0592
121	0.0594
121	0.0594
121	0.0596
121	0.0594
121	0.0594
122	0.0594
122	0.0596
122	0.0594
122	0.0596
122	0.0595
122	0.0596
122	0.0596
122	0.0595
122	0.0594
122	0.0596
123	0.0594
123	0.0595
123	0.0596
123	0.0595
123	0.0595
123	0.0595
123	0.0595
123	0.0596
123	0.0596
123	0.0596
124	0.0596
124	0.0596
124	0.0596
124	0.0596
124	0.0596
124	0.0596
124	0.0596
124	0.0596
124	0.0596
124	0.0596
125	0.0596
125	0.0596
125	0.0596
125	0.0594
125	0.0595
125	0.0596
125	0.0596
125	0.0596
125	0.0596
125	0.0596
126	0.0596
126	0.0596
126	0.0596
126	0.0596
126	0.0596
126	0.0596
126	0.0594
126	0.0595
126	0.0596
126	0.0596
127	0.0596
127	0.0596
127	0.0596
127	0.0596
127	0.0596
127	0.0596
127	0.0596
127	0.0596
127	0.0596
127	0.0596
128	0.0596
128	0.0596
128	0.0596
128	0.0596
128	0.0596
128	0.0596
128	0.0596
128	0.0596
128	0.0596
128	0.0596
129	0.0596
129	0.0596
129	0.0597
129	0.0597
129	0.0597
129	0.0597
129	0.0597
129	0.0597
129	0.0597
129	0.0595
130	0.0595
130	0.0597
130	0.0597
130	0.0597
130	0.0597
130	0.0597
130	0.0597
130	0.0597
130	0.0597
130	0.0597
131	0.0597
131	0.0597
131	0.0597
131	0.0597
131	0.0597
131	0.0597
131	0.0597
131	0.0597
131	0.0597
131	0.0595
132	0.0597
132	0.0597
132	0.0597
132	0.0597
132	0.0597
132	0.0597
132	0.0597
132	0.0597
132	0.0597
132	0.0597
133	0.0597
133	0.0597
133	0.0597
133	0.0597
133	0.0597
133	0.0597
133	0.0597
133	0.0597
133	0.0597
133	0.0597
134	0.0597
134	0.0597
134	0.0597
134	0.0597
134	0.0597
134	0.0597
134	0.0597
134	0.0597
134	0.0597
134	0.0597
135	0.0597
135	0.0597
135	0.0597
135	0.0597
135	0.0597
135	0.0597
135	0.0594
135	0.0595
135	0.0595
135	0.0595
136	0.0595
136	0.0597
136	0.0597
136	0.0595
136	0.0595
136	0.0595
136	0.0595
136	0.0595
136	0.0595
136	0.0595
137	0.0595
137	0.0595
137	0.0595
137	0.0595
137	0.0595
137	0.0595
137	0.0595
137	0.0595
137	0.0595
137	0.0595
138	0.0595
138	0.0593
138	0.0595
138	0.0595
138	0.0595
138	0.0595
138	0.0595
138	0.0595
138	0.0595
138	0.0595
139	0.0595
139	0.0595
139	0.0595
139	0.0595
139	0.0595
139	0.0595
139	0.0594
139	0.0594
139	0.0594
139	0.0594
140	0.0594
140	0.0594
140	0.0594
140	0.0594
140	0.0594
140	0.0594
140	0.0594
140	0.0594
140	0.0594
140	0.0594
141	0.0594
141	0.0594
141	0.0594
141	0.0594
141	0.0594
141	0.0594
141	0.0594
141	0.0594
141	0.0594
141	0.0594
142	0.0594
142	0.0594
142	0.0594
142	0.0594
142	0.0594
142	0.0594
142	0.0594
142	0.0594
142	0.0594
142	0.0594
143	0.0594
143	0.0594
143	0.0593
143	0.0594
143	0.0593
143	0.0595
143	0.0594
143	0.0595
143	0.0594
143	0.0594
144	0.0594
144	0.0594
144	0.0594
144	0.0594
144	0.0594
144	0.0594
144	0.0594
144	0.0594
144	0.0594
144	0.0594
145	0.0594
145	0.0594
145	0.0595
145	0.0594
145	0.0594
145	0.0594
145	0.0594
145	0.0594
145	0.0594
145	0.0594
146	0.0594
146	0.0594
146	0.0594
146	0.0594
146	0.0594
146	0.0594
146	0.0594
146	0.0594
146	0.0596
146	0.0594
147	0.0594
147	0.0594
147	0.0594
147	0.0594
147	0.0594
147	0.0594
147	0.0594
147	0.0594
147	0.0594
147	0.0594
148	0.0594
148	0.0594
148	0.0594
148	0.0594
148	0.0594
148	0.0594
148	0.0594
148	0.0594
148	0.0594
148	0.0594
149	0.0594
149	0.0594
149	0.0594
149	0.0594
149	0.0594
149	0.0594
149	0.0594
149	0.0594
149	0.0594
149	0.0594
150	0.0595
150	0.0595
150	0.0595
150	0.0596
150	0.0595
150	0.0595
150	0.0595
150	0.0595
150	0.0595
150	0.0595
151	0.0595
151	0.0595
151	0.0595
151	0.0595
151	0.0595
151	0.0595
151	0.0595
151	0.0595
151	0.0594
151	0.0594
152	0.0594
152	0.0594
152	0.0594
152	0.0594
152	0.0594
152	0.0594
152	0.0594
152	0.0594
152	0.0594
152	0.0594
153	0.0594
153	0.0595
153	0.0595
153	0.0595
153	0.0595
153	0.0595
153	0.0595
153	0.0596
153	0.0596
153	0.0596
154	0.0594
154	0.0594
154	0.0594
154	0.0594
154	0.0594
154	0.0594
154	0.0594
154	0.0594
154	0.0594
154	0.0594
155	0.0594
155	0.0594
155	0.0594
155	0.0594
155	0.0593
155	0.0593
155	0.0593
155	0.0593
155	0.0593
155	0.0593
156	0.0593
156	0.0593
156	0.0593
156	0.0593
156	0.0593
156	0.0593
156	0.0593
156	0.0593
156	0.0593
156	0.0593
157	0.0593
157	0.0593
157	0.0593
157	0.0593
157	0.0593
157	0.0593
157	0.0594
157	0.0593
157	0.0594
157	0.0593
158	0.0593
158	0.0593
158	0.0593
158	0.0593
158	0.0593
158	0.0594
158	0.0594
158	0.0594
158	0.0594
158	0.0594
159	0.0594
159	0.0594
159	0.0593
159	0.0593
159	0.0593
159	0.0593
159	0.0593
159	0.0593
159	0.0593
159	0.0593
160	0.0593
160	0.0593
160	0.0593
160	0.0593
160	0.0593
160	0.0593
160	0.0593
160	0.0593
160	0.0593
160	0.0593
161	0.0593
161	0.0593
161	0.0593
161	0.0593
161	0.0593
161	0.0593
161	0.0593
161	0.0593
161	0.0593
161	0.0593
162	0.0593
162	0.0593
162	0.0594
162	0.0594
162	0.0593
162	0.0593
162	0.0593
162	0.0593
162	0.0593
162	0.0593
163	0.0593
163	0.0593
163	0.0593
163	0.0593
163	0.0593
163	0.0593
163	0.0593
163	0.0593
163	0.0594
163	0.0595
164	0.0593
164	0.0591
164	0.0591
164	0.0591
164	0.0591
164	0.0591
164	0.0591
164	0.0591
164	0.0591
164	0.0591
165	0.0591
165	0.0591
165	0.0591
165	0.0591
165	0.0591
165	0.0591
165	0.0591
165	0.0591
165	0.0591
165	0.0591
166	0.0591
166	0.0591
166	0.0591
166	0.0591
166	0.0591
166	0.0591
166	0.0591
166	0.0591
166	0.0591
166	0.0591
167	0.0591
167	0.0591
167	0.0591
167	0.0592
167	0.0592
167	0.0592
167	0.0592
167	0.0592
167	0.0592
167	0.0592
168	0.0592
168	0.0592
168	0.0592
168	0.0592
168	0.0592
168	0.0592
168	0.0592
168	0.0592
168	0.0592
168	0.0592
169	0.0592
169	0.0592
169	0.0591
169	0.0592
169	0.0592
169	0.0591
169	0.0591
169	0.0591
169	0.0591
169	0.0591
170	0.0591
170	0.0591
170	0.0591
170	0.0591
170	0.0591
170	0.0591
170	0.0591
170	0.0591
170	0.0591
170	0.0591
171	0.0591
171	0.0592
171	0.0592
171	0.0592
171	0.0592
171	0.0591
171	0.0591
171	0.0591
171	0.0591
171	0.0591
172	0.0591
172	0.0591
172	0.0591
172	0.0591
172	0.0591
172	0.0592
172	0.0592
172	0.0592
172	0.0592
172	0.0592
173	0.0592
173	0.0591
173	0.0591
173	0.0591
173	0.0591
173	0.0591
173	0.0591
173	0.0591
173	0.0591
173	0.0591
174	0.0591
174	0.0591
174	0.0591
174	0.0591
174	0.0591
174	0.0591
174	0.0591
174	0.0591
174	0.0591
174	0.0591
175	0.0591
175	0.0591
175	0.0591
175	0.0591
175	0.0591
175	0.0591
175	0.0591
175	0.0591
175	0.0591
175	0.0591
176	0.0591
176	0.0591
176	0.0591
176	0.0591
176	0.0591
176	0.0591
176	0.0591
176	0.0591
176	0.0591
176	0.0591
177	0.0591
177	0.0593
177	0.0591
177	0.0592
177	0.0591
177	0.0591
177	0.0592
177	0.0591
177	0.0592
177	0.0591
178	0.0591
178	0.0591
178	0.0591
178	0.0591
178	0.0591
178	0.0592
178	0.0592
178	0.0592
178	0.0592
178	0.0592
179	0.0592
179	0.0592
179	0.0592
179	0.0592
179	0.0592
179	0.0592
179	0.0591
179	0.0591
179	0.0591
179	0.0591
180	0.0591
180	0.0591
180	0.0591
180	0.0591
180	0.0591
180	0.0591
180	0.0591
180	0.0591
180	0.0591
180	0.0591
181	0.0591
181	0.0591
181	0.0624
181	0.0624
181	0.0624
181	0.0624
181	0.0624
181	0.0624
181	0.0624
181	0.0624
182	0.0624
182	0.0624
182	0.0624
182	0.0624
182	0.0618
182	0.0623
182	0.0623
182	0.0615
182	0.0623
182	0.0624
183	0.0623
183	0.0622
183	0.0623
183	0.0623
183	0.0623
183	0.0623
183	0.0623
183	0.0623
183	0.0623
183	0.0623
184	0.0623
184	0.0623
184	0.0623
184	0.0623
184	0.0623
184	0.0623
184	0.0615
184	0.0615
184	0.0615
184	0.0623
185	0.0622
185	0.0624
185	0.0623
185	0.0624
185	0.0623
185	0.0624
185	0.0624
185	0.0624
185	0.0623
185	0.0623
186	0.0623
186	0.0623
186	0.0623
186	0.0623
186	0.0623
186	0.0623
186	0.0623
186	0.0623
186	0.0623
186	0.0623
187	0.0623
187	0.0623
187	0.0623
187	0.0617
187	0.0623
187	0.0623
187	0.0623
187	0.0615
187	0.0623
187	0.0623
188	0.0617
188	0.0623
188	0.0619
188	0.0623
188	0.0623
188	0.0621
188	0.0622
188	0.0622
188	0.0622
188	0.0619
189	0.0622
189	0.0622
189	0.0619
189	0.0622
189	0.0622
189	0.0622
189	0.0622
189	0.0622
189	0.0622
189	0.0619
190	0.0622
190	0.0622
190	0.0621
190	0.0622
190	0.0622
190	0.0622
190	0.0622
190	0.0619
190	0.0619
190	0.0622
191	0.0622
191	0.0622
191	0.0622
191	0.0621
191	0.0622
191	0.0622
191	0.0622
191	0.0622
191	0.0621
191	0.0622
192	0.0622
192	0.0619
192	0.0622
192	0.0621
192	0.0622
192	0.0622
192	0.0622
192	0.0622
192	0.0621
192	0.0622
193	0.0621
193	0.0622
193	0.0622
193	0.0622
193	0.0621
193	0.0621
193	0.0622
193	0.0622
193	0.0622
193	0.0622
194	0.0622
194	0.0622
194	0.0622
194	0.0622
194	0.0622
194	0.0622
194	0.0622
194	0.0622
194	0.0621
194	0.0622
195	0.0619
195	0.0619
195	0.0619
195	0.0622
195	0.0622
195	0.0622
195	0.0622
195	0.0622
195	0.0622
195	0.0622
196	0.0623
196	0.0623
196	0.0623
196	0.0623
196	0.0622
196	0.0622
196	0.0622
196	0.0622
196	0.0622
196	0.0622
197	0.0622
197	0.0619
197	0.0619
197	0.0619
197	0.0623
197	0.0623
197	0.0621
197	0.0621
197	0.0623
197	0.0623
198	0.0623
198	0.0623
198	0.0623
198	0.0623
198	0.0623
198	0.0623
198	0.0623
198	0.0622
198	0.0622
198	0.0622
199	0.0623
199	0.0623
199	0.0618
199	0.0618
199	0.0623
199	0.0623
199	0.0623
199	0.0623
199	0.0623
199	0.0623
200	0.0623
200	0.0623
200	0.0623
200	0.0618
[truncated: 796 more rows]

## Sheet: Figure 3A
Fig 3A
Size Distribution (nm)	EV counts
2.5	0
7.5	0
12.5	63890
17.5	0
22.5	63890
27.5	127800
32.5	127800
37.5	63890
42.5	383300
47.5	255500
52.5	447200
57.5	958300
62.5	958300
67.5	1150000
72.5	2108000
77.5	1980000
82.5	3386000
87.5	3578000
92.5	4280000
97.5	3705000
102.5	4983000
107.5	4855000
112.5	4919000
117.5	4664000
122.5	5366000
127.5	4472000
132.5	4600000
137.5	4089000
142.5	3897000
147.5	3897000
152.5	4025000
157.5	3450000
162.5	3194000
167.5	2683000
172.5	2172000
177.5	2747000
182.5	1853000
187.5	2747000
192.5	2108000
197.5	1725000
202.5	1917000
207.5	1342000
212.5	1661000
217.5	1278000
222.5	1406000
227.5	1150000
232.5	1853000
237.5	830500
242.5	1469000
247.5	958300
252.5	1469000
257.5	1022000
262.5	702800
267.5	702800
272.5	766600
277.5	383300
282.5	191700
287.5	447200
292.5	894400
297.5	830500
302.5	383300
307.5	319400
312.5	191700
317.5	447200
322.5	319400
327.5	319400
332.5	191700
337.5	127800
342.5	255500
347.5	319400
352.5	127800
357.5	63890
362.5	319400
367.5	383300
372.5	127800
377.5	127800
382.5	255500
387.5	63890
392.5	127800
397.5	191700
402.5	191700
407.5	191700
412.5	63890
417.5	127800
422.5	63890
427.5	63890
432.5	127800
437.5	0
442.5	0
447.5	0
452.5	63890
457.5	63890
462.5	127800
467.5	0
472.5	63890
477.5	63890
482.5	191700
487.5	0
492.5	0
497.5	0
502.5	0
507.5	63890
512.5	63890
517.5	63890
522.5	0
527.5	63890
532.5	0
537.5	0
542.5	0
547.5	0
552.5	63890

## Sheet: Figure 3B
Fig 3B
EV lysis	EV w/o lysis
0.9786	0.1782
1.0062	0.1412
0.9924	0.1563

## Sheet: Figure 3C
Fig 3C	EV w/o lysis			EV lysis
Time (min)	Intensity	Intensity	Intensity	Intensity	Intensity	Intensity
0	0.0723	0.0856	0.099	0.1187	0.1243	0.1275
10	0.1162	0.1085	0.1206	0.3421	0.3956	0.4455
20	0.1392	0.1357	0.1631	0.6392	0.6475	0.66
30	0.1493	0.1421	0.1538	0.7352	0.7884	0.8416
40	0.1587	0.1612	0.176	0.9182	0.9369	0.9556
50	0.1695	0.1773	0.1833	0.9685	0.9762	0.9872
60	0.1782	0.1855	0.1894	0.9875	0.9928	0.999

[truncated: 37 more sheets: Figure 3D, Figure 3F, Figure 3G, Figure 3H, Figure 3I, Figure 3J, Figure 3K, Figure 3L, Figure 3M, Figure 3N, Figure 3O, Figure 4A, Figure 4C, Figure 4D, Figure 4E, Figure 4F, Figure 4G, Supplementary Figure 1, Supplementary Figure 2, Supplementary Figure 3 …]
